# Supplementary material for: Taxonomy and phylogeny of five novel Trichoderma (Hypocreaceae, Hypocreales) species isolated from decaying wood in China
Source: MycoKeys. 2026 May 27;133:67–102. doi: 10.3897/mycokeys.133.187172 (PMC13234563; doi:10.3897/mycokeys.133.187172)
Supplement: XML Treatment for Trichoderma flavobritdaniae [file mycokeys.133.187172-treatment1.xml]

<!DOCTYPE tp:taxon-treatment
  PUBLIC "-//TaxonX//DTD Taxonomic Treatment Publishing DTD v0 20100105//EN" "tax-treatment-NSO.dtd">
<tp:taxon-treatment xmlns:tp="http://www.plazi.org/taxpub"><tp:treatment-meta><kwd-group><label>Taxon classification</label><kwd>
                <named-content content-type="kingdom">Fungi</named-content>
              </kwd><kwd>
                <named-content content-type="order">Hypocreales</named-content>
              </kwd><kwd>
                <named-content content-type="family">Hypocreaceae</named-content>
              </kwd></kwd-group><mixed-citation publication-type="journal"><person-group><name><surname>Jin</surname><given-names>Guang-Shuo</given-names></name><name><surname>Ji</surname><given-names>Jing</given-names></name><name><surname>Zhao</surname><given-names>Gui-Long</given-names></name><name><surname>Liang</surname><given-names>Bo</given-names></name><name><surname>Li</surname><given-names>Xin-Ze</given-names></name><name><surname>Yu</surname><given-names>Yang</given-names></name><name><surname>Zhuang</surname><given-names>Wen-Ying</given-names></name><name><surname>Li</surname><given-names>Yu</given-names></name><name><surname>Ji</surname><given-names>Rui-Qing</given-names></name><name><surname>Zhu</surname><given-names>Zhao-Xiang</given-names></name></person-group><article-title>Taxonomy and phylogeny of five novel <italic><tp:taxon-name><tp:taxon-name-part taxon-name-part-type="genus" reg="Trichoderma">Trichoderma</tp:taxon-name-part></tp:taxon-name></italic> (<tp:taxon-name><tp:taxon-name-part taxon-name-part-type="family" reg="Hypocreaceae">Hypocreaceae</tp:taxon-name-part></tp:taxon-name>, <tp:taxon-name><tp:taxon-name-part taxon-name-part-type="order" reg="Hypocreales">Hypocreales</tp:taxon-name-part></tp:taxon-name>) species isolated from decaying wood in China</article-title><source>MycoKeys</source><day>27</day><month>05</month><year>2026</year><volume>133</volume><fpage>67</fpage><lpage>102</lpage><pub-id pub-id-type="doi">10.3897/mycokeys.133.187172</pub-id></mixed-citation></tp:treatment-meta><tp:nomenclature><tp:taxon-name><object-id xmlns:xlink="http://www.w3.org/1999/xlink" content-type="arpha" xlink:type="simple">D093DAA6-8334-5942-9C6B-8EBA9570667E</object-id>
                    		<tp:taxon-name-part taxon-name-part-type="genus" reg="Trichoderma">Trichoderma</tp:taxon-name-part> <tp:taxon-name-part taxon-name-part-type="species" reg="flavobritdaniae">flavobritdaniae</tp:taxon-name-part>
                    	
                    		<object-id xmlns:xlink="http://www.w3.org/1999/xlink" content-type="mycobank" xlink:type="simple">859956</object-id>
                    	</tp:taxon-name><tp:taxon-authority>G.S. Jin &amp; Z.X. Zhu</tp:taxon-authority><tp:taxon-status xmlns:xlink="http://www.w3.org/1999/xlink" xlink:type="simple">sp. nov.</tp:taxon-status><xref ref-type="fig" rid="F2">Figs 2</xref><xref ref-type="fig" rid="F3">, 3</xref></tp:nomenclature><tp:treatment-sec sec-type="Etymology"><title>Etymology.</title><p>From <italic>flavus</italic> (yellow) + <italic>britdaniae</italic>, referring to the yellow pigment produced on <abbrev xmlns:xlink="http://www.w3.org/1999/xlink" xlink:title="potato dextrose agar" xlink:type="simple">PDA</abbrev> and the overall resemblance of the sexual morph to <italic><tp:taxon-name><tp:taxon-name-part taxon-name-part-type="genus" reg="Trichoderma">T.</tp:taxon-name-part> <tp:taxon-name-part taxon-name-part-type="species" reg="britdaniae">britdaniae</tp:taxon-name-part></tp:taxon-name></italic>.</p></tp:treatment-sec><tp:treatment-sec sec-type="Diagnosis"><title>Diagnosis.</title><p>Stromata solitary to gregarious, pulvinate, light brown to brown, turning dark purple in 3% KOH; colonies on <abbrev xmlns:xlink="http://www.w3.org/1999/xlink" xlink:title="potato dextrose agar" xlink:type="simple">PDA</abbrev> producing a conspicuous bright yellow pigment; conidiophores verticillium-like with comparatively long phialides.</p></tp:treatment-sec><tp:treatment-sec sec-type="Typification"><title>Typification.</title><p>China • Guizhou Province, Duyun City, Qingyunhu National Forest Park, <named-content xmlns:xlink="http://www.w3.org/1999/xlink" content-type="dwc:verbatimCoordinates" xlink:type="simple">26°15'3"N, 107°31'12"E</named-content>, 853 m alt., on wood and fungi, 18 Aug. 2023, Z.X. Zhu 1545G (Holotype <named-content xmlns:xlink="http://www.w3.org/1999/xlink" content-type="dwc:institutional_code" xlink:title="Herbarium of Mycology of Jilin Agricultural University" xlink:href="https://scientific-collections.gbif.org/institution/e6b8bfff-4bb1-4b0a-854f-01cedb84b636" xlink:type="simple">HMJAU</named-content> 34748, ex-type culture <named-content xmlns:xlink="http://www.w3.org/1999/xlink" content-type="dwc:institutional_code" xlink:title="China General Microbiological Culture Collection Center, Chinese Academy of Sciences" xlink:href="https://scientific-collections.gbif.org/institution/ffff0a26-d2c0-46b3-a359-e9e8310ce20b" xlink:type="simple">CGMCC</named-content> 7.669).</p></tp:treatment-sec><tp:treatment-sec sec-type="Sexual morph"><title>Sexual morph.</title><p><bold><italic>Stromata</italic></bold> pulvinate solitary, scattered or aggregated in small groups, centrally attached with margins free, 1.2–1.5 mm diam, outline circular to irregular. Stromata white and hairy when young, becoming brown at maturity; turning dark purple in 3% KOH. Stromatal surface velvety when young, becoming plane at maturity, slightly wrinkled; perithecial protuberances inconspicuous, ostioles visible as black or brown dots.</p><fig id="F2" position="float" orientation="portrait"><object-id xmlns:xlink="http://www.w3.org/1999/xlink" content-type="doi" xlink:type="simple">10.3897/mycokeys.133.187172.figure2</object-id><object-id xmlns:xlink="http://www.w3.org/1999/xlink" content-type="arpha" xlink:type="simple">1A117FF8-55A6-5AEF-B7B5-464278508117</object-id><label>Figure 2.</label><caption><p>Sexual morph of <italic><tp:taxon-name><tp:taxon-name-part taxon-name-part-type="genus" reg="Trichoderma">Trichoderma</tp:taxon-name-part> <tp:taxon-name-part taxon-name-part-type="species" reg="flavobritdaniae">flavobritdaniae</tp:taxon-name-part></tp:taxon-name></italic> (<named-content xmlns:xlink="http://www.w3.org/1999/xlink" content-type="dwc:institutional_code" xlink:title="Herbarium of Mycology of Jilin Agricultural University" xlink:href="https://scientific-collections.gbif.org/institution/e6b8bfff-4bb1-4b0a-854f-01cedb84b636" xlink:type="simple">HMJAU</named-content> 34748). <bold>A–M</bold>. Dry mature stromata; <bold>N</bold>. Mature stromata after reconstitution in water; <bold>O</bold>. Mature stromata in 3% KOH after reconstitution in water; <bold>P</bold>. Stromata in section; <bold>Q</bold>. Perithecium in section; <bold>R–V</bold>. Asci with ascospores; <bold>W</bold>. Cortical and subcortical tissue in section; <bold>X</bold>. Subperithecial tissue in section; <bold>Y</bold>. Basal tissue of stroma in section; <bold>Z</bold>. Ascospores. Scale bars: 1 mm (<bold>A–G, J</bold>); 0.25 mm (<bold>H, I, K–O</bold>); 100 µm (<bold>P</bold>); 20 µm (<bold>Q, W–Y</bold>); 10 µm (<bold>R–V, Z</bold>).</p></caption><graphic xmlns:xlink="http://www.w3.org/1999/xlink" xlink:href="mycokeys-133-067-g002.jpg" id="oo_1659675.jpg" position="float" orientation="portrait" xlink:type="simple"><uri content-type="original_file" xlink:type="simple">https://binary.pensoft.net/fig/1659675</uri></graphic></fig><p>In section stroma, <bold><italic>perithecia</italic></bold> flask-shaped, elliptical or globose, (156–)172–225(–260) × (91–)110–133(–140) µm (<italic>n</italic> = 20). <bold><italic>Ostioles</italic></bold> (25–)38–43(–59) µm long (<italic>n</italic> = 20), plane or projecting up to 16 µm, 18–23 µm wide at the apex (<italic>n</italic> = 20). <bold><italic>Peridium</italic></bold> brown, (6.3–)7.4–8.2(–9.1) µm thick at base and sides (<italic>n</italic> = 20). Cortical tissue of <bold><italic>textura angularis</italic></bold>, cells hyaline, thick-walled, (4.8–)6.7–8(–9.6) × (3.4–)3.8–7.1(–7.3) μm (<italic>n</italic> = 20); subcortical tissue of <bold><italic>textura angularis</italic></bold> mixed with <bold><italic>textura intricata</italic></bold>, cells hyaline, thin-walled, (4.3–)5–6.8(–8.7) × (2.3–)3.1–4.4(–5.3) μm (<italic>n</italic> = 20); hyphae hyaline, thin-walled, 2–4.3 μm wide (<italic>n</italic> = 20); subperithecial tissue of <bold><italic>textura angularis</italic></bold> mixed with <bold><italic>textura epidermoidea</italic></bold>, cells hyaline, thin-walled, (6.6–)7.4–16.8(–18.2) × (5.7–)6.6–15.1(–17.9) μm (<italic>n</italic> = 20); tissue at the base of <bold><italic>textura angularis</italic></bold>, cells hyaline, thin-walled, (6.8–)7.5–14.4(–16) × (4.1–)4.5–6.9(–7.5) μm (<italic>n</italic> = 20). <bold><italic>Asci</italic></bold> cylindrical, (55–)56–60(–64) × (3.6–)3.8–4(–4.2) µm (<italic>n</italic> = 20). <bold><italic>Ascospores</italic></bold> dimorphic, hyaline, verrucose or spinulose with tubercles, distal cells subglobose to globose (2.6–)2.9–4.4(–4.8) × (2.3–)2.6–3.7(–3.9) µm (<italic>n</italic> = 20), l/w 1–1.2 (–1.4), proximal cells oblong or globose (2.8–)3.5–4.4(–4.7) × 2.4–2.8(–3.4) µm (<italic>n</italic> = 20), l/w 1.1–1.9.</p><fig id="F3" position="float" orientation="portrait"><object-id xmlns:xlink="http://www.w3.org/1999/xlink" content-type="doi" xlink:type="simple">10.3897/mycokeys.133.187172.figure3</object-id><object-id xmlns:xlink="http://www.w3.org/1999/xlink" content-type="arpha" xlink:type="simple">6A1B2F5E-397B-5C93-B8C2-FE74A08A4B32</object-id><label>Figure 3.</label><caption><p>Colonies and microscopic characteristics of <italic><tp:taxon-name><tp:taxon-name-part taxon-name-part-type="genus" reg="Trichoderma">Trichoderma</tp:taxon-name-part> <tp:taxon-name-part taxon-name-part-type="species" reg="flavobritdaniae">flavobritdaniae</tp:taxon-name-part></tp:taxon-name></italic> (Holotype <named-content xmlns:xlink="http://www.w3.org/1999/xlink" content-type="dwc:institutional_code" xlink:title="China General Microbiological Culture Collection Center, Chinese Academy of Sciences" xlink:href="https://scientific-collections.gbif.org/institution/ffff0a26-d2c0-46b3-a359-e9e8310ce20b" xlink:type="simple">CGMCC</named-content> 7.669). <bold>A–C</bold>. Colonies after 3 weeks at 25 °C on media (<bold>A</bold><abbrev xmlns:xlink="http://www.w3.org/1999/xlink" xlink:title="potato dextrose agar" xlink:type="simple">PDA</abbrev>, <bold>B</bold><abbrev xmlns:xlink="http://www.w3.org/1999/xlink" xlink:title="Cornmeal Dextrose Agar" xlink:type="simple">CMD</abbrev>, <bold>C</bold><abbrev xmlns:xlink="http://www.w3.org/1999/xlink" xlink:title="synthetic low-nutrient agar" xlink:type="simple">SNA</abbrev>); <bold>D–J</bold>. Conidiophores and phialides; <bold>K</bold>. Chlamydospore; <bold>L, M</bold>. Conidia. Scale bars: 1 cm (<bold>A–C</bold>); 20 μm (<bold>D</bold>); 10 μm (<bold>E–M</bold>).</p></caption><graphic xmlns:xlink="http://www.w3.org/1999/xlink" xlink:href="mycokeys-133-067-g003.jpg" id="oo_1659676.jpg" position="float" orientation="portrait" xlink:type="simple"><uri content-type="original_file" xlink:type="simple">https://binary.pensoft.net/fig/1659676</uri></graphic></fig></tp:treatment-sec><tp:treatment-sec sec-type="Cultures and asexual morph"><title>Cultures and asexual morph.</title><p>On <abbrev xmlns:xlink="http://www.w3.org/1999/xlink" xlink:title="potato dextrose agar" xlink:type="simple">PDA</abbrev> at 25 °C, colony radius 33–37 mm after 72 h, with the plate fully covered after 7 days. Colonies white, with sparse aerial hyphae. Conidiation rare, appearing after 7 days; pustules white, sparsely distributed near the colony margin. <bold><italic>Conidiophores</italic></bold> loosely disposed, verticillium-like, arising in whorls of 2–4 phialides or with solitary phialides along the main axis. <bold><italic>Phialides</italic></bold> straight, lageniform to subulate, (13–)15.5–28.4(–33.8) × (2.4–)2.6–3.9(–4.3) μm (<italic>n</italic> = 20), l/w (4.5–)5.5–10(–11.6), (1.6–)1.9–3(–3.4) μm wide at the base (<italic>n</italic> = 20). <bold><italic>Conidia</italic></bold> hyaline, ellipsoidal to oblong, or subglobose to globose, smooth, (5–)5.4–8(–9.2) × (2.6–)2.8–3.5(–3.7) μm (<italic>n</italic> = 20), l/w (1.4–)1.5–3.1(–3.5). <bold><italic>Chlamydospores</italic></bold> present, terminal and intercalary, globose or ellipsoid, (6.3–)6.5–7.7(–8.4) × (4.9–)5.4–6.7(–8.6) μm (<italic>n</italic> = 20), l/w 1.1–1.3. Odor absent; bright yellow pigment present.</p><p>On <abbrev xmlns:xlink="http://www.w3.org/1999/xlink" xlink:title="Cornmeal Dextrose Agar" xlink:type="simple">CMD</abbrev> at 25 °C, colony radius 25–32 mm after 72 h, with the plate fully covered after 7 days. Colonies white, with sparse aerial hyphae. Conidiation appearing after 15 days; pustules white, rare, and sparsely disposed. Chlamydospores numerous, globose or ellipsoid. Odor absent; pale yellow pigment present.</p><p>On <abbrev xmlns:xlink="http://www.w3.org/1999/xlink" xlink:title="synthetic low-nutrient agar" xlink:type="simple">SNA</abbrev> at 25 °C, colony radius 2–7 mm after 72 h, with the plate fully covered after 30 days. Colonies white, irregular outline, with sparse aerial hyphae. Conidiation appearing after 15 days; pustules zonate, spreading scattered, generate one irregular circle. Odor absent; no pigment observed.</p></tp:treatment-sec><tp:treatment-sec sec-type="Notes"><title>Notes.</title><p><italic><tp:taxon-name><tp:taxon-name-part taxon-name-part-type="genus" reg="Trichoderma">Trichoderma</tp:taxon-name-part> <tp:taxon-name-part taxon-name-part-type="species" reg="flavobritdaniae">flavobritdaniae</tp:taxon-name-part></tp:taxon-name></italic> is morphologically similar to <italic><tp:taxon-name><tp:taxon-name-part taxon-name-part-type="genus" reg="Trichoderma">T.</tp:taxon-name-part> <tp:taxon-name-part taxon-name-part-type="species" reg="pseudobritdaniae">pseudobritdaniae</tp:taxon-name-part></tp:taxon-name></italic> and <italic><tp:taxon-name><tp:taxon-name-part taxon-name-part-type="genus" reg="Trichoderma">T.</tp:taxon-name-part> <tp:taxon-name-part taxon-name-part-type="species" reg="britdaniae">britdaniae</tp:taxon-name-part></tp:taxon-name></italic>, sharing a generally similar stromatal coloration. However, unlike <italic><tp:taxon-name><tp:taxon-name-part taxon-name-part-type="genus" reg="Trichoderma">T.</tp:taxon-name-part> <tp:taxon-name-part taxon-name-part-type="species" reg="britdaniae">britdaniae</tp:taxon-name-part></tp:taxon-name></italic>, both <italic><tp:taxon-name><tp:taxon-name-part taxon-name-part-type="genus" reg="Trichoderma">T.</tp:taxon-name-part> <tp:taxon-name-part taxon-name-part-type="species" reg="flavobritdaniae">flavobritdaniae</tp:taxon-name-part></tp:taxon-name></italic> and <italic><tp:taxon-name><tp:taxon-name-part taxon-name-part-type="genus" reg="Trichoderma">T.</tp:taxon-name-part> <tp:taxon-name-part taxon-name-part-type="species" reg="pseudobritdaniae">pseudobritdaniae</tp:taxon-name-part></tp:taxon-name></italic> produce pulvinate stromata that are markedly smaller in size (up to 100 mm in <italic><tp:taxon-name><tp:taxon-name-part taxon-name-part-type="genus" reg="Trichoderma">T.</tp:taxon-name-part> <tp:taxon-name-part taxon-name-part-type="species" reg="britdaniae">britdaniae</tp:taxon-name-part></tp:taxon-name></italic>; 2–3.5(–5) mm in <italic><tp:taxon-name><tp:taxon-name-part taxon-name-part-type="genus" reg="Trichoderma">T.</tp:taxon-name-part> <tp:taxon-name-part taxon-name-part-type="species" reg="pseudobritdaniae">pseudobritdaniae</tp:taxon-name-part></tp:taxon-name></italic>; 1.2–1.5 mm in <italic><tp:taxon-name><tp:taxon-name-part taxon-name-part-type="genus" reg="Trichoderma">T.</tp:taxon-name-part> <tp:taxon-name-part taxon-name-part-type="species" reg="flavobritdaniae">flavobritdaniae</tp:taxon-name-part></tp:taxon-name></italic>) (<xref ref-type="bibr" rid="B24">Jaklitsch and Voglmayr 2012</xref>; <xref ref-type="bibr" rid="B45">Qin and Zhuang 2016a</xref>). The perithecia of the three species are comparable in size, whereas the asci of <italic><tp:taxon-name><tp:taxon-name-part taxon-name-part-type="genus" reg="Trichoderma">T.</tp:taxon-name-part> <tp:taxon-name-part taxon-name-part-type="species" reg="flavobritdaniae">flavobritdaniae</tp:taxon-name-part></tp:taxon-name></italic> [(55–)56–60(–64) μm] are shorter than those of <italic><tp:taxon-name><tp:taxon-name-part taxon-name-part-type="genus" reg="Trichoderma">T.</tp:taxon-name-part> <tp:taxon-name-part taxon-name-part-type="species" reg="britdaniae">britdaniae</tp:taxon-name-part></tp:taxon-name></italic> [(52–)60–75(–86) μm] and <italic><tp:taxon-name><tp:taxon-name-part taxon-name-part-type="genus" reg="Trichoderma">T.</tp:taxon-name-part> <tp:taxon-name-part taxon-name-part-type="species" reg="pseudobritdaniae">pseudobritdaniae</tp:taxon-name-part></tp:taxon-name></italic> [(62–)68–82(–89) μm]. In the asexual morph, <italic><tp:taxon-name><tp:taxon-name-part taxon-name-part-type="genus" reg="Trichoderma">T.</tp:taxon-name-part> <tp:taxon-name-part taxon-name-part-type="species" reg="flavobritdaniae">flavobritdaniae</tp:taxon-name-part></tp:taxon-name></italic> is readily distinguished by the production of a conspicuous bright yellow pigment on <abbrev xmlns:xlink="http://www.w3.org/1999/xlink" xlink:title="potato dextrose agar" xlink:type="simple">PDA</abbrev>, a feature absent in <italic><tp:taxon-name><tp:taxon-name-part taxon-name-part-type="genus" reg="Trichoderma">T.</tp:taxon-name-part> <tp:taxon-name-part taxon-name-part-type="species" reg="pseudobritdaniae">pseudobritdaniae</tp:taxon-name-part></tp:taxon-name></italic>. In addition, <italic><tp:taxon-name><tp:taxon-name-part taxon-name-part-type="genus" reg="Trichoderma">T.</tp:taxon-name-part> <tp:taxon-name-part taxon-name-part-type="species" reg="flavobritdaniae">flavobritdaniae</tp:taxon-name-part></tp:taxon-name></italic> possesses longer phialides [(13–)15.5–28.4(–33.8) μm vs. (7–)8.5–18(–20) μm] and longer conidia [(5–)5.4–8(–9.2) μm vs. (2.5–)3–7(–7.5) μm] than <italic><tp:taxon-name><tp:taxon-name-part taxon-name-part-type="genus" reg="Trichoderma">T.</tp:taxon-name-part> <tp:taxon-name-part taxon-name-part-type="species" reg="pseudobritdaniae">pseudobritdaniae</tp:taxon-name-part></tp:taxon-name></italic> (<xref ref-type="bibr" rid="B24">Jaklitsch and Voglmayr 2012</xref>; <xref ref-type="bibr" rid="B45">Qin and Zhuang 2016a</xref>). Detailed morphological differences among the three species are summarized in Table <xref ref-type="table" rid="T2">2</xref>.</p><table-wrap id="T2" position="float" orientation="portrait"><label>Table 2.</label><caption><p>Morphological comparisons of <italic><tp:taxon-name><tp:taxon-name-part taxon-name-part-type="genus" reg="Trichoderma">Trichoderma</tp:taxon-name-part> <tp:taxon-name-part taxon-name-part-type="species" reg="flavobritdaniae">flavobritdaniae</tp:taxon-name-part></tp:taxon-name></italic> with <italic><tp:taxon-name><tp:taxon-name-part taxon-name-part-type="genus" reg="Trichoderma">T.</tp:taxon-name-part> <tp:taxon-name-part taxon-name-part-type="species" reg="britdaniae">britdaniae</tp:taxon-name-part></tp:taxon-name></italic> and <italic><tp:taxon-name><tp:taxon-name-part taxon-name-part-type="genus" reg="Trichoderma">T.</tp:taxon-name-part> <tp:taxon-name-part taxon-name-part-type="species" reg="pseudobritdaniae">pseudobritdaniae</tp:taxon-name-part></tp:taxon-name></italic>. Characters showing diagnostic differences are highlighted with gray shading. A dash (–) indicates that the character is not reported.</p></caption><table id="TID0EA6DI" rules="all"><tbody><tr><th rowspan="1" colspan="2">Character</th><th rowspan="1" colspan="1"><italic><tp:taxon-name><tp:taxon-name-part taxon-name-part-type="genus" reg="Trichoderma">T.</tp:taxon-name-part> <tp:taxon-name-part taxon-name-part-type="species" reg="britdaniae">britdaniae</tp:taxon-name-part></tp:taxon-name></italic> (Jaklitsch and Voglmayr 2012)</th><th rowspan="1" colspan="1"><italic><tp:taxon-name><tp:taxon-name-part taxon-name-part-type="genus" reg="Trichoderma">T.</tp:taxon-name-part> <tp:taxon-name-part taxon-name-part-type="species" reg="pseudobritdaniae">pseudobritdaniae</tp:taxon-name-part></tp:taxon-name></italic> (Qin and Zhuang 2016a)</th><th rowspan="1" colspan="1"><italic><tp:taxon-name><tp:taxon-name-part taxon-name-part-type="genus" reg="Trichoderma">T.</tp:taxon-name-part> <tp:taxon-name-part taxon-name-part-type="species" reg="flavobritdaniae">flavobritdaniae</tp:taxon-name-part></tp:taxon-name></italic> (this study)</th></tr><tr><td rowspan="5" colspan="1">Stromata</td><td rowspan="1" colspan="1">Color</td><td rowspan="1" colspan="1">Light to medium brown, sometimes reddish brown</td><td rowspan="1" colspan="1">Brownish yellow or grayish yellow</td><td rowspan="1" colspan="1">white when young, becoming brown at maturity</td></tr><tr><td rowspan="1" colspan="1">Color in 3% KOH</td><td rowspan="1" colspan="1">Orange–red, finally brown</td><td rowspan="1" colspan="1">Brownish red</td><td rowspan="1" colspan="1" style="background: #dbdcde">Dark purple</td></tr><tr><td rowspan="1" colspan="1">Shape</td><td rowspan="1" colspan="1" style="background: #dbdcde">Scattered or undulate</td><td rowspan="1" colspan="1">Pulvinate</td><td rowspan="1" colspan="1">Pulvinate</td></tr><tr><td rowspan="1" colspan="1">Diameter (mm)</td><td rowspan="1" colspan="1" style="background: #dbdcde">up to 100</td><td rowspan="1" colspan="1">2–3.5(–5)</td><td rowspan="1" colspan="1">1.2–1.5</td></tr><tr><td rowspan="1" colspan="1">Thickness (mm)</td><td rowspan="1" colspan="1" style="background: #dbdcde">up to 3</td><td rowspan="1" colspan="1">0.7–1.0</td><td rowspan="1" colspan="1">0.15–0.23</td></tr><tr><td rowspan="3" colspan="1">
              
                Ostioles
              
            </td><td rowspan="1" colspan="1">Color</td><td rowspan="1" colspan="1">Dark brown or reddish brown with light center</td><td rowspan="1" colspan="1">Dark brown or gray black</td><td rowspan="1" colspan="1">Black</td></tr><tr><td rowspan="1" colspan="1">Length (μm)</td><td rowspan="1" colspan="1">(46–)54–68(–73)</td><td rowspan="1" colspan="1">(53–)55–66</td><td rowspan="1" colspan="1">(25–)38–43(–59)</td></tr><tr><td rowspan="1" colspan="1">Width at the apex (μm)</td><td rowspan="1" colspan="1">(11–)15–32(–43)</td><td rowspan="1" colspan="1">26–37(–40)</td><td rowspan="1" colspan="1">18–23</td></tr><tr><td rowspan="5" colspan="1">Perithecia</td><td rowspan="1" colspan="1">Color of peridium</td><td rowspan="1" colspan="1">Yellow</td><td rowspan="1" colspan="1">Pale yellow brown</td><td rowspan="1" colspan="1">Pale yellow brown</td></tr><tr><td rowspan="1" colspan="1">Length (μm)</td><td rowspan="1" colspan="1">(174–)200–235(–255)</td><td rowspan="1" colspan="1">(195–)224–263(–283)</td><td rowspan="1" colspan="1">(156–)172–225(–260)</td></tr><tr><td rowspan="1" colspan="1">Width (μm)</td><td rowspan="1" colspan="1">(60–)80–125(–165)</td><td rowspan="1" colspan="1">(111–)119–142(–171)</td><td rowspan="1" colspan="1">(91–)110–133(–140)</td></tr><tr><td rowspan="1" colspan="1">Asci length (μm)</td><td rowspan="1" colspan="1">(52–)60–75(–86)</td><td rowspan="1" colspan="1">(62–)68–82(–89)</td><td rowspan="1" colspan="1">(55–)56–60(–64)</td></tr><tr><td rowspan="1" colspan="1">Asci width (μm)</td><td rowspan="1" colspan="1">(3.7–)4–5(–5.5)</td><td rowspan="1" colspan="1">4.2–5(–5.5)</td><td rowspan="1" colspan="1">(3.6–)3.8–4(–4.2)</td></tr><tr><td rowspan="8" colspan="1">Ascospore</td><td rowspan="1" colspan="1">Shape and ornamentation</td><td rowspan="1" colspan="1">Smooth to finely spinulose, cells subglobose to globose</td><td rowspan="1" colspan="1">Spinulose or verruculose, cells globose, subglobose, or broad-ellipsoidal</td><td rowspan="1" colspan="1">Spinulose with tubercles, cells subglobose to globose or oblong to globose</td></tr><tr><td rowspan="1" colspan="1">Color</td><td rowspan="1" colspan="1">Hyaline</td><td rowspan="1" colspan="1">Hyaline</td><td rowspan="1" colspan="1">Hyaline</td></tr><tr><td rowspan="1" colspan="1">Distal length (μm)</td><td rowspan="1" colspan="1">(2.0–)2.5–3.0(–3.8)</td><td rowspan="1" colspan="1">2.8–3.5</td><td rowspan="1" colspan="1">(2.6–)2.9–4.4(–4.8)</td></tr><tr><td rowspan="1" colspan="1">Distal width (μm)</td><td rowspan="1" colspan="1">(2.0–)2.5–3.0(–3.5)</td><td rowspan="1" colspan="1">(2.2–)2.5–3.2</td><td rowspan="1" colspan="1">(2.3–)2.6–3.7(–3.9)</td></tr><tr><td rowspan="1" colspan="1">Distal l/w ratio</td><td rowspan="1" colspan="1">0.9–1.1(–1.4)</td><td rowspan="1" colspan="1">1.0–1.5</td><td rowspan="1" colspan="1">1–1.2(–1.4)</td></tr><tr><td rowspan="1" colspan="1">Proximal length (μm)</td><td rowspan="1" colspan="1">(2.0–)2.5–3.0(–3.8)</td><td rowspan="1" colspan="1">(2.4–)2.9–3.7(–4.2)</td><td rowspan="1" colspan="1">(2.8–)3.5–4.4(–4.7)</td></tr><tr><td rowspan="1" colspan="1">Proximal width (μm)</td><td rowspan="1" colspan="1">(2.0–)2.5–3.0(–3.5)</td><td rowspan="1" colspan="1">2.1–3.2</td><td rowspan="1" colspan="1">2.4–2.8(–3.4)</td></tr><tr><td rowspan="1" colspan="1">Proximal l/w ratio</td><td rowspan="1" colspan="1">0.9–1.1(–1.4)</td><td rowspan="1" colspan="1">1.0–1.5(–1.9)</td><td rowspan="1" colspan="1">1.1–1.9</td></tr><tr><td rowspan="3" colspan="1">Colony radius after 72 h at 25 °C (mm)</td><td rowspan="1" colspan="1">
                      <abbrev xmlns:xlink="http://www.w3.org/1999/xlink" xlink:title="Cornmeal Dextrose Agar" xlink:type="simple">CMD</abbrev>
                    </td><td rowspan="1" colspan="1">–</td><td rowspan="1" colspan="1">15–18</td><td rowspan="1" colspan="1">25–32</td></tr><tr><td rowspan="1" colspan="1">
                      <abbrev xmlns:xlink="http://www.w3.org/1999/xlink" xlink:title="potato dextrose agar" xlink:type="simple">PDA</abbrev>
                    </td><td rowspan="1" colspan="1">–</td><td rowspan="1" colspan="1">3–5</td><td rowspan="1" colspan="1">33–37</td></tr><tr><td rowspan="1" colspan="1">
                      <abbrev xmlns:xlink="http://www.w3.org/1999/xlink" xlink:title="synthetic low-nutrient agar" xlink:type="simple">SNA</abbrev>
                    </td><td rowspan="1" colspan="1">–</td><td rowspan="1" colspan="1">13–15</td><td rowspan="1" colspan="1">2–7</td></tr><tr><td rowspan="4" colspan="1">Phialides</td><td rowspan="1" colspan="1">Length (μm)</td><td rowspan="1" colspan="1">–</td><td rowspan="1" colspan="1">(7–)8.5–18(–20)</td><td rowspan="1" colspan="1">(13–)15.5–28.4(–33.8)</td></tr><tr><td rowspan="1" colspan="1">Width (μm)</td><td rowspan="1" colspan="1">–</td><td rowspan="1" colspan="1">(2.5–)2.8–4(–4.5)</td><td rowspan="1" colspan="1">(2.4–)2.6–3.9(–4.3)</td></tr><tr><td rowspan="1" colspan="1">l/w ratio</td><td rowspan="1" colspan="1">–</td><td rowspan="1" colspan="1">(2.1–)2.7–4.7(–7.2)</td><td rowspan="1" colspan="1">(4.5–)5.5–10(–11.6)</td></tr><tr><td rowspan="1" colspan="1">Basal width (μm)</td><td rowspan="1" colspan="1">–</td><td rowspan="1" colspan="1">1.3–3.3(–3.5)</td><td rowspan="1" colspan="1">(1.6–)1.9–3(–3.4)</td></tr><tr><td rowspan="5" colspan="1">Conidia</td><td rowspan="1" colspan="1">Shape</td><td rowspan="1" colspan="1"/><td rowspan="1" colspan="1">Ellipsoidal or oblong, also subglobose or oval, sometimes cylindrical, smooth</td><td rowspan="1" colspan="1">Ellipsoidal to oblong, or subglobose to globose, smooth</td></tr><tr><td rowspan="1" colspan="1">Color</td><td rowspan="1" colspan="1">–</td><td rowspan="1" colspan="1">Hyaline</td><td rowspan="1" colspan="1">Hyaline</td></tr><tr><td rowspan="1" colspan="1">Length (μm)</td><td rowspan="1" colspan="1">–</td><td rowspan="1" colspan="1">(2.5–)3–7(–7.5)</td><td rowspan="1" colspan="1">(5–)5.4–8(–9.2)</td></tr><tr><td rowspan="1" colspan="1">Width (μm)</td><td rowspan="1" colspan="1">–</td><td rowspan="1" colspan="1">(2.5–)3–4.4(–4.5)</td><td rowspan="1" colspan="1">(2.6–)2.8–3.5(–3.7)</td></tr><tr><td rowspan="1" colspan="1">l/w ratio</td><td rowspan="1" colspan="1">–</td><td rowspan="1" colspan="1">1.0–1.9(–2.1)</td><td rowspan="1" colspan="1">(1.4–)1.5–3.1(–3.5)</td></tr><tr><td rowspan="3" colspan="1">Chlamydospores</td><td rowspan="1" colspan="1">Length (μm)</td><td rowspan="1" colspan="1">–</td><td rowspan="1" colspan="1">(4–)5–12</td><td rowspan="1" colspan="1">(6.3–)6.5–7.7(–8.4)</td></tr><tr><td rowspan="1" colspan="1">Width (μm)</td><td rowspan="1" colspan="1">–</td><td rowspan="1" colspan="1">4–10</td><td rowspan="1" colspan="1">(4.9–)5.4–6.7(–8.6)</td></tr><tr><td rowspan="1" colspan="1">l/w ratio</td><td rowspan="1" colspan="1">–</td><td rowspan="1" colspan="1">1.0–1.3</td><td rowspan="1" colspan="1">1.1–1.3</td></tr><tr><td rowspan="1" colspan="2">Odor and pigment</td><td rowspan="1" colspan="1">–</td><td rowspan="1" colspan="1">Absent</td><td rowspan="1" colspan="1">Odor absent; bright yellow pigment present</td></tr></tbody></table></table-wrap><p>Phylogenetically, <italic><tp:taxon-name><tp:taxon-name-part taxon-name-part-type="genus" reg="Trichoderma">T.</tp:taxon-name-part> <tp:taxon-name-part taxon-name-part-type="species" reg="flavobritdaniae">flavobritdaniae</tp:taxon-name-part></tp:taxon-name></italic> is placed within the Longibrachiatum clade and forms a sister relationship with <italic><tp:taxon-name><tp:taxon-name-part taxon-name-part-type="genus" reg="Trichoderma">T.</tp:taxon-name-part> <tp:taxon-name-part taxon-name-part-type="species" reg="pseudobritdaniae">pseudobritdaniae</tp:taxon-name-part></tp:taxon-name></italic> (HMAS 271355). Sequence similarities between the two species are 97.71% for <italic><abbrev xmlns:xlink="http://www.w3.org/1999/xlink" xlink:title="RNA polymerase II second largest subunit" xlink:type="simple">rpb</abbrev></italic>2 and 94.26% for <italic><abbrev xmlns:xlink="http://www.w3.org/1999/xlink" xlink:title="translation elongation factor 1-alpha" xlink:type="simple">tef</abbrev></italic>1-α, supporting their recognition as closely related but distinct species.</p></tp:treatment-sec><ref-list><ref id="B24"><mixed-citation xmlns:xlink="http://www.w3.org/1999/xlink" xlink:type="simple">Jaklitsch WM, Voglmayr H (2012) <italic><tp:taxon-name><tp:taxon-name-part taxon-name-part-type="genus">Hypocrea</tp:taxon-name-part> <tp:taxon-name-part taxon-name-part-type="species">britdaniae</tp:taxon-name-part></tp:taxon-name></italic> and <italic><tp:taxon-name><tp:taxon-name-part taxon-name-part-type="genus">H.</tp:taxon-name-part> <tp:taxon-name-part taxon-name-part-type="species">foliicola</tp:taxon-name-part></tp:taxon-name></italic>: two remarkable new European species. Mycologia 104: 1213–1221. <ext-link xlink:href="10.3852/11-429" ext-link-type="doi" xlink:type="simple">https://doi.org/10.3852/11-429</ext-link></mixed-citation></ref><ref id="B45"><mixed-citation xmlns:xlink="http://www.w3.org/1999/xlink" xlink:type="simple">Qin WT, Zhuang WY (2016a) Four new species of <italic><tp:taxon-name><tp:taxon-name-part taxon-name-part-type="genus">Trichoderma</tp:taxon-name-part></tp:taxon-name></italic> with hyaline ascospores from central China. Mycological Progress 15: 811–825. <ext-link xlink:href="10.1007/s11557-016-1211-y" ext-link-type="doi" xlink:type="simple">https://doi.org/10.1007/s11557-016-1211-y</ext-link></mixed-citation></ref></ref-list></tp:taxon-treatment>
