# Supplementary material for: Taxonomy and phylogeny of five novel Trichoderma (Hypocreaceae, Hypocreales) species isolated from decaying wood in China
Source: MycoKeys. 2026 May 27;133:67–102. doi: 10.3897/mycokeys.133.187172 (PMC13234563; doi:10.3897/mycokeys.133.187172)
Supplement: XML Treatment for Trichoderma foliatum [file mycokeys.133.187172-treatment2.xml]

<!DOCTYPE tp:taxon-treatment
  PUBLIC "-//TaxonX//DTD Taxonomic Treatment Publishing DTD v0 20100105//EN" "tax-treatment-NSO.dtd">
<tp:taxon-treatment xmlns:tp="http://www.plazi.org/taxpub"><tp:treatment-meta><kwd-group><label>Taxon classification</label><kwd>
                <named-content content-type="kingdom">Fungi</named-content>
              </kwd><kwd>
                <named-content content-type="order">Hypocreales</named-content>
              </kwd><kwd>
                <named-content content-type="family">Hypocreaceae</named-content>
              </kwd></kwd-group><mixed-citation publication-type="journal"><person-group><name><surname>Jin</surname><given-names>Guang-Shuo</given-names></name><name><surname>Ji</surname><given-names>Jing</given-names></name><name><surname>Zhao</surname><given-names>Gui-Long</given-names></name><name><surname>Liang</surname><given-names>Bo</given-names></name><name><surname>Li</surname><given-names>Xin-Ze</given-names></name><name><surname>Yu</surname><given-names>Yang</given-names></name><name><surname>Zhuang</surname><given-names>Wen-Ying</given-names></name><name><surname>Li</surname><given-names>Yu</given-names></name><name><surname>Ji</surname><given-names>Rui-Qing</given-names></name><name><surname>Zhu</surname><given-names>Zhao-Xiang</given-names></name></person-group><article-title>Taxonomy and phylogeny of five novel <italic><tp:taxon-name><tp:taxon-name-part taxon-name-part-type="genus" reg="Trichoderma">Trichoderma</tp:taxon-name-part></tp:taxon-name></italic> (<tp:taxon-name><tp:taxon-name-part taxon-name-part-type="family" reg="Hypocreaceae">Hypocreaceae</tp:taxon-name-part></tp:taxon-name>, <tp:taxon-name><tp:taxon-name-part taxon-name-part-type="order" reg="Hypocreales">Hypocreales</tp:taxon-name-part></tp:taxon-name>) species isolated from decaying wood in China</article-title><source>MycoKeys</source><day>27</day><month>05</month><year>2026</year><volume>133</volume><fpage>67</fpage><lpage>102</lpage><pub-id pub-id-type="doi">10.3897/mycokeys.133.187172</pub-id></mixed-citation></tp:treatment-meta><tp:nomenclature><tp:taxon-name><object-id xmlns:xlink="http://www.w3.org/1999/xlink" content-type="arpha" xlink:type="simple">E178A9D1-EFEF-5DDE-851A-B0BF9B86B588</object-id>
                    		<tp:taxon-name-part taxon-name-part-type="genus" reg="Trichoderma">Trichoderma</tp:taxon-name-part> <tp:taxon-name-part taxon-name-part-type="species" reg="foliatum">foliatum</tp:taxon-name-part>
                    	
                    		<object-id xmlns:xlink="http://www.w3.org/1999/xlink" content-type="mycobank" xlink:type="simple">861392</object-id>
                    	</tp:taxon-name><tp:taxon-authority>G.S. Jin &amp; Z.X. Zhu</tp:taxon-authority><tp:taxon-status xmlns:xlink="http://www.w3.org/1999/xlink" xlink:type="simple">sp. nov.</tp:taxon-status><xref ref-type="fig" rid="F4">Fig. 4</xref></tp:nomenclature><tp:treatment-sec sec-type="Etymology"><title>Etymology.</title><p>From Latin <italic>foliatus</italic> (= lobed, leaf-like), referring to the irregularly lobed colony margin on <abbrev xmlns:xlink="http://www.w3.org/1999/xlink" xlink:title="potato dextrose agar" xlink:type="simple">PDA</abbrev>.</p></tp:treatment-sec><tp:treatment-sec sec-type="Diagnosis"><title>Diagnosis.</title><p>Slow-growing on <abbrev xmlns:xlink="http://www.w3.org/1999/xlink" xlink:title="potato dextrose agar" xlink:type="simple">PDA</abbrev>, colonies with irregularly lobed margins; green pustules produced after 3–4 days. On <abbrev xmlns:xlink="http://www.w3.org/1999/xlink" xlink:title="Cornmeal Dextrose Agar" xlink:type="simple">CMD</abbrev>, colonies forming a loose concentric annular pattern.</p></tp:treatment-sec><tp:treatment-sec sec-type="Typification"><title>Typification.</title><p>China • Jilin Province, Changchun City, Shuangyang District, <named-content xmlns:xlink="http://www.w3.org/1999/xlink" content-type="dwc:verbatimCoordinates" xlink:type="simple">43°21'5"N, 125°53'43"E</named-content>, 337 m alt., on rotten wood, 31 Jul. 2025, Z.X. Zhu, G.S. Jin, B. Liang, M.Y. Zhu, G.L. Zhao 2181 (Holotype <named-content xmlns:xlink="http://www.w3.org/1999/xlink" content-type="dwc:institutional_code" xlink:title="Herbarium of Mycology of Jilin Agricultural University" xlink:href="https://scientific-collections.gbif.org/institution/e6b8bfff-4bb1-4b0a-854f-01cedb84b636" xlink:type="simple">HMJAU</named-content> 34755, ex-type culture <named-content xmlns:xlink="http://www.w3.org/1999/xlink" content-type="dwc:institutional_code" xlink:title="China General Microbiological Culture Collection Center, Chinese Academy of Sciences" xlink:href="https://scientific-collections.gbif.org/institution/ffff0a26-d2c0-46b3-a359-e9e8310ce20b" xlink:type="simple">CGMCC</named-content> 7.672).</p><fig id="F4" position="float" orientation="portrait"><object-id xmlns:xlink="http://www.w3.org/1999/xlink" content-type="doi" xlink:type="simple">10.3897/mycokeys.133.187172.figure4</object-id><object-id xmlns:xlink="http://www.w3.org/1999/xlink" content-type="arpha" xlink:type="simple">092E4E05-E824-5698-A6EA-EC7BC7483C05</object-id><label>Figure 4.</label><caption><p>Colonies and microscopic characteristics of <italic><tp:taxon-name><tp:taxon-name-part taxon-name-part-type="genus" reg="Trichoderma">Trichoderma</tp:taxon-name-part> <tp:taxon-name-part taxon-name-part-type="species" reg="foliatum">foliatum</tp:taxon-name-part></tp:taxon-name></italic> (Holotype <named-content xmlns:xlink="http://www.w3.org/1999/xlink" content-type="dwc:institutional_code" xlink:title="China General Microbiological Culture Collection Center, Chinese Academy of Sciences" xlink:href="https://scientific-collections.gbif.org/institution/ffff0a26-d2c0-46b3-a359-e9e8310ce20b" xlink:type="simple">CGMCC</named-content> 7.672). <bold>A–C</bold>. Colonies at 25 °C on media (<bold>A</bold><abbrev xmlns:xlink="http://www.w3.org/1999/xlink" xlink:title="potato dextrose agar" xlink:type="simple">PDA</abbrev> 21 d, <bold>B</bold><abbrev xmlns:xlink="http://www.w3.org/1999/xlink" xlink:title="Cornmeal Dextrose Agar" xlink:type="simple">CMD</abbrev> 15 d, <bold>C</bold><abbrev xmlns:xlink="http://www.w3.org/1999/xlink" xlink:title="synthetic low-nutrient agar" xlink:type="simple">SNA</abbrev> 25 d); <bold>D–K</bold>. Conidiophores and phialides; <bold>L</bold>. Conidia. Scale bars: 1 cm (<bold>A–C</bold>); 10 μm (<bold>D–L</bold>).</p></caption><graphic xmlns:xlink="http://www.w3.org/1999/xlink" xlink:href="mycokeys-133-067-g004.jpg" id="oo_1659677.jpg" position="float" orientation="portrait" xlink:type="simple"><uri content-type="original_file" xlink:type="simple">https://binary.pensoft.net/fig/1659677</uri></graphic></fig></tp:treatment-sec><tp:treatment-sec sec-type="Sexual morph"><title>Sexual morph.</title><p>Unknown.</p></tp:treatment-sec><tp:treatment-sec sec-type="Cultures and asexual morph"><title>Cultures and asexual morph.</title><p>On <abbrev xmlns:xlink="http://www.w3.org/1999/xlink" xlink:title="potato dextrose agar" xlink:type="simple">PDA</abbrev> at 25 °C, colony radius 6–8 mm after 72 h, reaching 42–44 mm after 3 weeks. Colonies white, often divided into several fissured segments, margin initially circular and becoming dentate or lobed with growth, with fertile aerial hyphae. Conidiation appearing after 3–4 days; pustules contiguous, initially pale white, becoming dark green with age. <bold><italic>Conidiophores</italic></bold> trichoderma-like, arising in whorls of 2–5 phialides or with solitary phialides along the main axis. <bold><italic>Phialides</italic></bold> straight, lageniform to subulate, (5.1–)6–11.4(–12.7) × (2.2–)2.4–3.4(–3.7) μm (<italic>n</italic> = 30), l/w (1.5–)2.1–4.2(–4.7), 1.4–2.7 μm wide at the base (<italic>n</italic> = 30). <bold><italic>Conidia</italic></bold> green, subglobose to globose or ellipsoidal, (2.2–)2.6–4 × 2.1–3.3(–3.7) μm (<italic>n</italic> = 30), l/w (0.7–)1–1.4(–1.7). Odor absent; no pigment observed.</p><p>On <abbrev xmlns:xlink="http://www.w3.org/1999/xlink" xlink:title="Cornmeal Dextrose Agar" xlink:type="simple">CMD</abbrev> at 25 °C, colony radius 12–14 mm after 72 h, with the plate fully covered after 15 days. Colonies white, with rare aerial hyphae. Conidiation appearing after 15 days; pustules green, disposed in a loose concentric annular pattern. Odor absent; no pigment observed.</p><p>On <abbrev xmlns:xlink="http://www.w3.org/1999/xlink" xlink:title="synthetic low-nutrient agar" xlink:type="simple">SNA</abbrev> at 25 °C, colony radius 6–8 mm after 72 h, with the plate fully covered after 25 days. Colonies white, with rare aerial hyphae. Conidiation appearing after 7 days; pustules loosely scattered along the inner margin of the colony. Chlamydospores absent. Odor absent; no pigment observed.</p></tp:treatment-sec><tp:treatment-sec sec-type="Notes"><title>Notes.</title><p><italic><tp:taxon-name><tp:taxon-name-part taxon-name-part-type="genus" reg="Trichoderma">Trichoderma</tp:taxon-name-part> <tp:taxon-name-part taxon-name-part-type="species" reg="foliatum">foliatum</tp:taxon-name-part></tp:taxon-name></italic> produces colonies with irregularly lobed margins on <abbrev xmlns:xlink="http://www.w3.org/1999/xlink" xlink:title="potato dextrose agar" xlink:type="simple">PDA</abbrev>, resembling those of <italic><tp:taxon-name><tp:taxon-name-part taxon-name-part-type="genus" reg="Trichoderma">T.</tp:taxon-name-part> <tp:taxon-name-part taxon-name-part-type="species" reg="aureoviride">aureoviride</tp:taxon-name-part></tp:taxon-name></italic> and <italic><tp:taxon-name><tp:taxon-name-part taxon-name-part-type="genus" reg="Trichoderma">T.</tp:taxon-name-part> <tp:taxon-name-part taxon-name-part-type="species" reg="estonicum">estonicum</tp:taxon-name-part></tp:taxon-name></italic>. However, <italic><tp:taxon-name><tp:taxon-name-part taxon-name-part-type="genus" reg="Trichoderma">T.</tp:taxon-name-part> <tp:taxon-name-part taxon-name-part-type="species" reg="foliatum">foliatum</tp:taxon-name-part></tp:taxon-name></italic> exhibits a markedly slower growth rate (6–8 mm after 72 h), similar to <italic><tp:taxon-name><tp:taxon-name-part taxon-name-part-type="genus" reg="Trichoderma">T.</tp:taxon-name-part> <tp:taxon-name-part taxon-name-part-type="species" reg="aureoviride">aureoviride</tp:taxon-name-part></tp:taxon-name></italic> (4–5 mm after 72 h) but clearly distinct from <italic><tp:taxon-name><tp:taxon-name-part taxon-name-part-type="genus" reg="Trichoderma">T.</tp:taxon-name-part> <tp:taxon-name-part taxon-name-part-type="species" reg="estonicum">estonicum</tp:taxon-name-part></tp:taxon-name></italic> (29–31 mm after 72 h). The combination of slow vegetative growth and early, well-developed pustule formation represents an uncommon character state within <italic><tp:taxon-name><tp:taxon-name-part taxon-name-part-type="genus" reg="Trichoderma">Trichoderma</tp:taxon-name-part></tp:taxon-name></italic> (<xref ref-type="bibr" rid="B21">Jaklitsch 2009</xref>).</p><p>Phylogenetically, <italic><tp:taxon-name><tp:taxon-name-part taxon-name-part-type="genus" reg="Trichoderma">T.</tp:taxon-name-part> <tp:taxon-name-part taxon-name-part-type="species" reg="foliatum">foliatum</tp:taxon-name-part></tp:taxon-name></italic> is resolved as a distinct lineage within the Harzianum clade. It differs from its closest GenBank BLAST result, <italic><tp:taxon-name><tp:taxon-name-part taxon-name-part-type="genus" reg="Trichoderma">T.</tp:taxon-name-part> <tp:taxon-name-part taxon-name-part-type="species" reg="ceramicum">ceramicum</tp:taxon-name-part></tp:taxon-name></italic> (CBS 114576), by 66 nucleotide substitutions in the <italic><abbrev xmlns:xlink="http://www.w3.org/1999/xlink" xlink:title="RNA polymerase II second largest subunit" xlink:type="simple">rpb</abbrev></italic>2 locus (969 bp), corresponding to an overall sequence similarity of approximately 93%, supporting its recognition as a distinct species.</p></tp:treatment-sec><ref-list><ref id="B21"><mixed-citation xmlns:xlink="http://www.w3.org/1999/xlink" xlink:type="simple">Jaklitsch WM (2009) European species of <italic><tp:taxon-name><tp:taxon-name-part taxon-name-part-type="genus">Hypocrea</tp:taxon-name-part></tp:taxon-name></italic> Part I. The green-spored species. Studies in Mycology 63: 1–91. <ext-link xlink:href="10.3114/sim.2009.63.01" ext-link-type="doi" xlink:type="simple">https://doi.org/10.3114/sim.2009.63.01</ext-link></mixed-citation></ref></ref-list></tp:taxon-treatment>
