# Supplementary material for: Taxonomy and phylogeny of five novel Trichoderma (Hypocreaceae, Hypocreales) species isolated from decaying wood in China
Source: MycoKeys. 2026 May 27;133:67–102. doi: 10.3897/mycokeys.133.187172 (PMC13234563; doi:10.3897/mycokeys.133.187172)
Supplement: XML Treatment for Trichoderma fulviclavum [file mycokeys.133.187172-treatment3.xml]

<!DOCTYPE tp:taxon-treatment
  PUBLIC "-//TaxonX//DTD Taxonomic Treatment Publishing DTD v0 20100105//EN" "tax-treatment-NSO.dtd">
<tp:taxon-treatment xmlns:tp="http://www.plazi.org/taxpub"><tp:treatment-meta><kwd-group><label>Taxon classification</label><kwd>
                <named-content content-type="kingdom">Fungi</named-content>
              </kwd><kwd>
                <named-content content-type="order">Hypocreales</named-content>
              </kwd><kwd>
                <named-content content-type="family">Hypocreaceae</named-content>
              </kwd></kwd-group><mixed-citation publication-type="journal"><person-group><name><surname>Jin</surname><given-names>Guang-Shuo</given-names></name><name><surname>Ji</surname><given-names>Jing</given-names></name><name><surname>Zhao</surname><given-names>Gui-Long</given-names></name><name><surname>Liang</surname><given-names>Bo</given-names></name><name><surname>Li</surname><given-names>Xin-Ze</given-names></name><name><surname>Yu</surname><given-names>Yang</given-names></name><name><surname>Zhuang</surname><given-names>Wen-Ying</given-names></name><name><surname>Li</surname><given-names>Yu</given-names></name><name><surname>Ji</surname><given-names>Rui-Qing</given-names></name><name><surname>Zhu</surname><given-names>Zhao-Xiang</given-names></name></person-group><article-title>Taxonomy and phylogeny of five novel <italic><tp:taxon-name><tp:taxon-name-part taxon-name-part-type="genus" reg="Trichoderma">Trichoderma</tp:taxon-name-part></tp:taxon-name></italic> (<tp:taxon-name><tp:taxon-name-part taxon-name-part-type="family" reg="Hypocreaceae">Hypocreaceae</tp:taxon-name-part></tp:taxon-name>, <tp:taxon-name><tp:taxon-name-part taxon-name-part-type="order" reg="Hypocreales">Hypocreales</tp:taxon-name-part></tp:taxon-name>) species isolated from decaying wood in China</article-title><source>MycoKeys</source><day>27</day><month>05</month><year>2026</year><volume>133</volume><fpage>67</fpage><lpage>102</lpage><pub-id pub-id-type="doi">10.3897/mycokeys.133.187172</pub-id></mixed-citation></tp:treatment-meta><tp:nomenclature><tp:taxon-name><object-id xmlns:xlink="http://www.w3.org/1999/xlink" content-type="arpha" xlink:type="simple">D274DAA3-F64D-57B7-A39F-389629BDC26B</object-id>
                    		<tp:taxon-name-part taxon-name-part-type="genus" reg="Trichoderma">Trichoderma</tp:taxon-name-part> <tp:taxon-name-part taxon-name-part-type="species" reg="fulviclavum">fulviclavum</tp:taxon-name-part>
                    	
                    		<object-id xmlns:xlink="http://www.w3.org/1999/xlink" content-type="mycobank" xlink:type="simple">861391</object-id>
                    	</tp:taxon-name><tp:taxon-authority>G.S. Jin &amp; Z.X. Zhu</tp:taxon-authority><tp:taxon-status xmlns:xlink="http://www.w3.org/1999/xlink" xlink:type="simple">sp. nov.</tp:taxon-status><xref ref-type="fig" rid="F5">Figs 5</xref><xref ref-type="fig" rid="F6">, 6</xref></tp:nomenclature><tp:treatment-sec sec-type="Etymology"><title>Etymology.</title><p>The epithet <italic>fulviclavum</italic> refers to the fulvous (yellow-brown) clavate stromata produced by this species.</p></tp:treatment-sec><tp:treatment-sec sec-type="Diagnosis"><title>Diagnosis.</title><p>Stromata clavate, brown to light brown, without color change in 3% KOH; ascospores hyaline, monomorphic; asexual morph extremely slow-growing, producing brown pigment and chlamydospores, but lacking conidiation.</p></tp:treatment-sec><tp:treatment-sec sec-type="Typification"><title>Typification.</title><p>China • Jilin Province, Changchun City, Shuangyang District, <named-content xmlns:xlink="http://www.w3.org/1999/xlink" content-type="dwc:verbatimCoordinates" xlink:type="simple">43°21'3"N, 125°53'42"E</named-content>, 356 m alt., on pine branches, 31 Jul. 2025, Z.X. Zhu, G.S. Jin, B. Liang, M.Y. Zhu, G.L. Zhao 2191 (Holotype <named-content xmlns:xlink="http://www.w3.org/1999/xlink" content-type="dwc:institutional_code" xlink:title="Herbarium of Mycology of Jilin Agricultural University" xlink:href="https://scientific-collections.gbif.org/institution/e6b8bfff-4bb1-4b0a-854f-01cedb84b636" xlink:type="simple">HMJAU</named-content> 34754, ex-type culture <named-content xmlns:xlink="http://www.w3.org/1999/xlink" content-type="dwc:institutional_code" xlink:title="China General Microbiological Culture Collection Center, Chinese Academy of Sciences" xlink:href="https://scientific-collections.gbif.org/institution/ffff0a26-d2c0-46b3-a359-e9e8310ce20b" xlink:type="simple">CGMCC</named-content> 7.673).</p></tp:treatment-sec><tp:treatment-sec sec-type="Sexual morph"><title>Sexual morph.</title><p>Fresh stromata are similar to dry stromata in morphology. <bold><italic>Dry Stromata</italic></bold> cylindric or flattened clavate, often aggregate and grow into palmate bunches. Length up to 57 mm, 12–15 mm diam. White and hairy when young, turning light brown when mature, not changing color in KOH. Stroma surface young with fur, turns plane when mature, smooth or slightly wrinkled, perithecial protuberances not evident, ostioles appearing as black or brown dots.</p><fig id="F5" position="float" orientation="portrait"><object-id xmlns:xlink="http://www.w3.org/1999/xlink" content-type="doi" xlink:type="simple">10.3897/mycokeys.133.187172.figure5</object-id><object-id xmlns:xlink="http://www.w3.org/1999/xlink" content-type="arpha" xlink:type="simple">2FC88545-3352-5251-8169-1CD23FD66D56</object-id><label>Figure 5.</label><caption><p>Sexual morph of <italic><tp:taxon-name><tp:taxon-name-part taxon-name-part-type="genus" reg="Trichoderma">Trichoderma</tp:taxon-name-part> <tp:taxon-name-part taxon-name-part-type="species" reg="fulviclavum">fulviclavum</tp:taxon-name-part></tp:taxon-name></italic> (<named-content xmlns:xlink="http://www.w3.org/1999/xlink" content-type="dwc:institutional_code" xlink:title="Herbarium of Mycology of Jilin Agricultural University" xlink:href="https://scientific-collections.gbif.org/institution/e6b8bfff-4bb1-4b0a-854f-01cedb84b636" xlink:type="simple">HMJAU</named-content> 34754). <bold>A</bold>. Fresh stromata; <bold>B–I</bold>. Dry stromata; <bold>J</bold>. Surface of mature stromata; <bold>K</bold>. Stromatal surface after reconstitution in water; <bold>L</bold>. Stromatal surface in 3% KOH after reconstitution in water; <bold>M</bold>. Perithecium in section; <bold>N</bold>. Cortical and subcortical tissue in section; <bold>O</bold>. Subperithecial tissue in section; <bold>P</bold>. Basal tissue of stroma in section; <bold>Q, R</bold>. Asci with ascospores. Scale bars: 1 cm (<bold>A–F</bold>); 1 mm (<bold>G, H</bold>); 0.5 mm (<bold>I</bold>); 0.25 mm (<bold>J–L</bold>); 20 µm (<bold>M–P</bold>); 10 µm (<bold>Q, R</bold>).</p></caption><graphic xmlns:xlink="http://www.w3.org/1999/xlink" xlink:href="mycokeys-133-067-g005.jpg" id="oo_1659678.jpg" position="float" orientation="portrait" xlink:type="simple"><uri content-type="original_file" xlink:type="simple">https://binary.pensoft.net/fig/1659678</uri></graphic></fig><p>In section stroma, <bold><italic>perithecia</italic></bold> flask-shaped, elliptical or globose (83–)93–193(–207) × 75–170(–193) µm (<italic>n</italic> = 30). <bold><italic>Ostioles</italic></bold> (30–)39–57(–62) µm long (<italic>n</italic> = 20), 17–35(–40) µm wide at the apex (<italic>n</italic> = 20). <bold><italic>Peridium</italic></bold> brown, (6.3–)7.4–8.2(–9.1) µm wide at the base and sides (<italic>n</italic> = 20). Cortical tissue of <bold><italic>textura angularis</italic></bold>, cells hyaline, thick-walled, (2.8–)3.9–5.9 × (1.6–)2–4.1(–4.6) μm (<italic>n</italic> = 20); subcortical tissue of <bold><italic>textura angularis</italic></bold> mixed with <bold><italic>textura intricata</italic></bold>, cells hyaline, thin-walled, 4.4–8(–10.2) × 3.1–4.3(–4.8) μm (<italic>n</italic> = 20), hyphae hyaline, thin-walled, 1.8–4.4 μm wide (<italic>n</italic> = 20); subperithecial tissue of <bold><italic>textura epidermoidea</italic></bold>, cells hyaline, thin-walled, 3.5–8(–11) μm wide (<italic>n</italic> = 20); tissue at the base of <bold><italic>textura intricata</italic></bold>, cells hyaline, thin-walled, 3.9–8.1 μm wide (<italic>n</italic> = 20). <bold><italic>Asci</italic></bold> 60–75(–80) × (2.8–)3.2–4.4 µm (<italic>n</italic> = 20). <bold><italic>Ascospores</italic></bold> monomorphic, hyaline, verruculose, cells subglobose to globose, 2.6–3.9 × 2.4–3.5 µm (<italic>n</italic> = 30), l/w 0.9–1.1(–1.3).</p><fig id="F6" position="float" orientation="portrait"><object-id xmlns:xlink="http://www.w3.org/1999/xlink" content-type="doi" xlink:type="simple">10.3897/mycokeys.133.187172.figure6</object-id><object-id xmlns:xlink="http://www.w3.org/1999/xlink" content-type="arpha" xlink:type="simple">53CEDB64-3E5D-52FE-8A83-588086564F00</object-id><label>Figure 6.</label><caption><p>Colonies and microscopic characteristics of <italic><tp:taxon-name><tp:taxon-name-part taxon-name-part-type="genus" reg="Trichoderma">Trichoderma</tp:taxon-name-part> <tp:taxon-name-part taxon-name-part-type="species" reg="fulviclavum">fulviclavum</tp:taxon-name-part></tp:taxon-name></italic> (Holotype <named-content xmlns:xlink="http://www.w3.org/1999/xlink" content-type="dwc:institutional_code" xlink:title="China General Microbiological Culture Collection Center, Chinese Academy of Sciences" xlink:href="https://scientific-collections.gbif.org/institution/ffff0a26-d2c0-46b3-a359-e9e8310ce20b" xlink:type="simple">CGMCC</named-content> 7.673). <bold>A–C</bold>. Colonies at 25 °C on media (<bold>A</bold><abbrev xmlns:xlink="http://www.w3.org/1999/xlink" xlink:title="potato dextrose agar" xlink:type="simple">PDA</abbrev> 25 d, <bold>B</bold><abbrev xmlns:xlink="http://www.w3.org/1999/xlink" xlink:title="Cornmeal Dextrose Agar" xlink:type="simple">CMD</abbrev> 30 d, <bold>C</bold><abbrev xmlns:xlink="http://www.w3.org/1999/xlink" xlink:title="synthetic low-nutrient agar" xlink:type="simple">SNA</abbrev> 42 d); <bold>D–G</bold>. Pustule on <abbrev xmlns:xlink="http://www.w3.org/1999/xlink" xlink:title="potato dextrose agar" xlink:type="simple">PDA</abbrev>; <bold>H</bold>. Exudates on aerial hyphae; <bold>I</bold>. Hyphal tip discoloration; <bold>J–Q</bold>. Chlamydoconidia sessile on hyphae. Scale bars: 1 cm (<bold>A–C</bold>); 250 μm (<bold>D, H</bold>); 1 mm (<bold>E–G</bold>); 10 µm (<bold>I–Q</bold>).</p></caption><graphic xmlns:xlink="http://www.w3.org/1999/xlink" xlink:href="mycokeys-133-067-g006.jpg" id="oo_1659679.jpg" position="float" orientation="portrait" xlink:type="simple"><uri content-type="original_file" xlink:type="simple">https://binary.pensoft.net/fig/1659679</uri></graphic></fig></tp:treatment-sec><tp:treatment-sec sec-type="Cultures and asexual morph"><title>Cultures and asexual morph.</title><p>On <abbrev xmlns:xlink="http://www.w3.org/1999/xlink" xlink:title="potato dextrose agar" xlink:type="simple">PDA</abbrev> at 25 °C, colony radius 1–3 mm after 72 h, the plate fully covered after 3 weeks. Colonies initially white, gradually turning brown with age, with aerial hyphae densely developed at the colony base; exudate droplets present on aerial hyphae, small, light brown to brown, and evenly distributed. After 30 days, <bold><italic>chlamydoconidia</italic></bold> observed, brown, globose to subglobose, sessile on hyphae, (3–)3.3–10.7(–11.9) × (3.5–)3.9–11.3(–12.3) µm (<italic>n</italic> = 30), l/w 1–1.3(–1.5). Conidiophores and conidia not observed. Odor absent; brown pigment present.</p><p>On <abbrev xmlns:xlink="http://www.w3.org/1999/xlink" xlink:title="Cornmeal Dextrose Agar" xlink:type="simple">CMD</abbrev> at 25 °C, colony radius 1–2 mm after 72 h, with the plate fully covered after 4 weeks. Colonies white, forming a dense concentric annular pattern, with rare aerial hyphae. Conidia and chlamydospores not observed after 4 weeks. Odor absent; brown pigment present.</p><p>On <abbrev xmlns:xlink="http://www.w3.org/1999/xlink" xlink:title="synthetic low-nutrient agar" xlink:type="simple">SNA</abbrev> at 25 °C, colony radius 1–2 mm after 72 h, reaching 34–37 mm after 40 days. Colonies white, faint, forming a dense concentric annular pattern, without aerial hyphae. Conidiation not observed after 40 days. Odor absent; brown pigment present.</p></tp:treatment-sec><tp:treatment-sec sec-type="Additional specimens examined"><title>Additional specimens examined.</title><p>China • Jilin Province, Changchun City, Shuangyang District, <named-content xmlns:xlink="http://www.w3.org/1999/xlink" content-type="dwc:verbatimCoordinates" xlink:type="simple">43°21'3"N, 125°53'41"E</named-content>, 365 m alt., on pine branches, 31 Jul. 2025, Z.X. Zhu, G.S. Jin, J. Ji, G.L. Zhao, X.Z. Li 2196, <named-content xmlns:xlink="http://www.w3.org/1999/xlink" content-type="dwc:institutional_code" xlink:title="Herbarium of Mycology of Jilin Agricultural University" xlink:href="https://scientific-collections.gbif.org/institution/e6b8bfff-4bb1-4b0a-854f-01cedb84b636" xlink:type="simple">HMJAU</named-content> 34758, ex-type culture <named-content xmlns:xlink="http://www.w3.org/1999/xlink" content-type="dwc:institutional_code" xlink:title="Herbarium of Mycology of Jilin Agricultural University" xlink:href="https://scientific-collections.gbif.org/institution/e6b8bfff-4bb1-4b0a-854f-01cedb84b636" xlink:type="simple">HMJAU</named-content> 34759.</p></tp:treatment-sec><tp:treatment-sec sec-type="Notes"><title>Notes.</title><p><italic><tp:taxon-name><tp:taxon-name-part taxon-name-part-type="genus" reg="Trichoderma">Trichoderma</tp:taxon-name-part> <tp:taxon-name-part taxon-name-part-type="species" reg="fulviclavum">fulviclavum</tp:taxon-name-part></tp:taxon-name></italic> is characterized by clavate stromata, extremely slow vegetative growth, absence of conidiation, and the production of brown chlamydoconidia. Morphologically, it resembles clavate-stromatic species such as <italic><tp:taxon-name><tp:taxon-name-part taxon-name-part-type="genus" reg="Trichoderma">T.</tp:taxon-name-part> <tp:taxon-name-part taxon-name-part-type="species" reg="alutaceum">alutaceum</tp:taxon-name-part></tp:taxon-name></italic>, <italic><tp:taxon-name><tp:taxon-name-part taxon-name-part-type="genus" reg="Trichoderma">T.</tp:taxon-name-part> <tp:taxon-name-part taxon-name-part-type="species" reg="leucopus">leucopus</tp:taxon-name-part></tp:taxon-name></italic>, <italic><tp:taxon-name><tp:taxon-name-part taxon-name-part-type="genus" reg="Trichoderma">T.</tp:taxon-name-part> <tp:taxon-name-part taxon-name-part-type="species" reg="seppoi">seppoi</tp:taxon-name-part></tp:taxon-name></italic>, and <italic><tp:taxon-name><tp:taxon-name-part taxon-name-part-type="genus" reg="Trichoderma">T.</tp:taxon-name-part> <tp:taxon-name-part taxon-name-part-type="species" reg="clavaticapitatum">clavaticapitatum</tp:taxon-name-part></tp:taxon-name></italic>, all of which share the absence of a color change in 3% KOH (<xref ref-type="bibr" rid="B22">Jaklitsch 2011</xref>). In its asexual morph, <italic><tp:taxon-name><tp:taxon-name-part taxon-name-part-type="genus" reg="Trichoderma">T.</tp:taxon-name-part> <tp:taxon-name-part taxon-name-part-type="species" reg="fulviclavum">fulviclavum</tp:taxon-name-part></tp:taxon-name></italic> exhibits an exceptionally slow growth rate on <abbrev xmlns:xlink="http://www.w3.org/1999/xlink" xlink:title="potato dextrose agar" xlink:type="simple">PDA</abbrev> (1–3 mm after 72 h), comparable to members of the Psychrophilum clade, including <italic><tp:taxon-name><tp:taxon-name-part taxon-name-part-type="genus" reg="Trichoderma">T.</tp:taxon-name-part> <tp:taxon-name-part taxon-name-part-type="species" reg="psychrophilum">psychrophilum</tp:taxon-name-part></tp:taxon-name></italic> (&lt; 1 mm after 72 h), <italic><tp:taxon-name><tp:taxon-name-part taxon-name-part-type="genus" reg="Trichoderma">T.</tp:taxon-name-part> <tp:taxon-name-part taxon-name-part-type="species" reg="rhododendri">rhododendri</tp:taxon-name-part></tp:taxon-name></italic> (4–5 mm after 72 h), <italic><tp:taxon-name><tp:taxon-name-part taxon-name-part-type="genus" reg="Trichoderma">T.</tp:taxon-name-part> <tp:taxon-name-part taxon-name-part-type="species" reg="balearicum">balearicum</tp:taxon-name-part></tp:taxon-name></italic> (19–22 mm after 72 h), <italic><tp:taxon-name><tp:taxon-name-part taxon-name-part-type="genus" reg="Trichoderma">T.</tp:taxon-name-part> <tp:taxon-name-part taxon-name-part-type="species" reg="crystalligenum">crystalligenum</tp:taxon-name-part></tp:taxon-name></italic> (8–10 mm after 72 h), <italic><tp:taxon-name><tp:taxon-name-part taxon-name-part-type="genus" reg="Trichoderma">T.</tp:taxon-name-part> <tp:taxon-name-part taxon-name-part-type="species" reg="calamagrostidis">calamagrostidis</tp:taxon-name-part></tp:taxon-name></italic> (9–16 mm after 72 h), and <italic><tp:taxon-name><tp:taxon-name-part taxon-name-part-type="genus" reg="Trichoderma">T.</tp:taxon-name-part> <tp:taxon-name-part taxon-name-part-type="species" reg="oligosporum">oligosporum</tp:taxon-name-part></tp:taxon-name></italic> (9–12 mm after 72 h) (<xref ref-type="bibr" rid="B22">Jaklitsch 2011</xref>; <xref ref-type="bibr" rid="B70">Zhu and Zhuang 2015</xref>; <xref ref-type="bibr" rid="B63">Zeng et al. 2024</xref>). Conidia were not observed in <italic><tp:taxon-name><tp:taxon-name-part taxon-name-part-type="genus" reg="Trichoderma">T.</tp:taxon-name-part> <tp:taxon-name-part taxon-name-part-type="species" reg="fulviclavum">fulviclavum</tp:taxon-name-part></tp:taxon-name></italic>, similar to <italic><tp:taxon-name><tp:taxon-name-part taxon-name-part-type="genus" reg="Trichoderma">T.</tp:taxon-name-part> <tp:taxon-name-part taxon-name-part-type="species" reg="rhododendri">rhododendri</tp:taxon-name-part></tp:taxon-name></italic>; instead, chlamydoconidia were observed to be sessile on hyphae, a rarely reported character in <italic><tp:taxon-name><tp:taxon-name-part taxon-name-part-type="genus" reg="Trichoderma">Trichoderma</tp:taxon-name-part></tp:taxon-name></italic>.</p><p>Phylogenetically, <italic><tp:taxon-name><tp:taxon-name-part taxon-name-part-type="genus" reg="Trichoderma">T.</tp:taxon-name-part> <tp:taxon-name-part taxon-name-part-type="species" reg="fulviclavum">fulviclavum</tp:taxon-name-part></tp:taxon-name></italic> clusters closely with <italic><tp:taxon-name><tp:taxon-name-part taxon-name-part-type="genus" reg="Trichoderma">T.</tp:taxon-name-part> <tp:taxon-name-part taxon-name-part-type="species" reg="rhododendri">rhododendri</tp:taxon-name-part></tp:taxon-name></italic> (CBS 119288) and <italic><tp:taxon-name><tp:taxon-name-part taxon-name-part-type="genus" reg="Trichoderma">T.</tp:taxon-name-part> <tp:taxon-name-part taxon-name-part-type="species" reg="psychrophilum">psychrophilum</tp:taxon-name-part></tp:taxon-name></italic>, whereas it is distantly related to <italic><tp:taxon-name><tp:taxon-name-part taxon-name-part-type="genus" reg="Trichoderma">T.</tp:taxon-name-part> <tp:taxon-name-part taxon-name-part-type="species" reg="leucopus">leucopus</tp:taxon-name-part></tp:taxon-name></italic>, <italic><tp:taxon-name><tp:taxon-name-part taxon-name-part-type="genus" reg="Trichoderma">T.</tp:taxon-name-part> <tp:taxon-name-part taxon-name-part-type="species" reg="alutaceum">alutaceum</tp:taxon-name-part></tp:taxon-name></italic>, and other clavate-stromatic species; detailed morphological distinctions are provided in Table <xref ref-type="table" rid="T3">3</xref>. Notably, clavate stromata have not previously been reported in the Psychrophilum clade.</p><table-wrap id="T3" position="float" orientation="portrait"><label>Table 3.</label><caption><p>Morphological comparisons of <italic><tp:taxon-name><tp:taxon-name-part taxon-name-part-type="genus" reg="Trichoderma">Trichoderma</tp:taxon-name-part> <tp:taxon-name-part taxon-name-part-type="species" reg="fulviclavum">fulviclavum</tp:taxon-name-part></tp:taxon-name></italic> with <italic><tp:taxon-name><tp:taxon-name-part taxon-name-part-type="genus" reg="Trichoderma">T.</tp:taxon-name-part> <tp:taxon-name-part taxon-name-part-type="species" reg="rhododendri">rhododendri</tp:taxon-name-part></tp:taxon-name></italic> and <italic><tp:taxon-name><tp:taxon-name-part taxon-name-part-type="genus" reg="Trichoderma">T.</tp:taxon-name-part> <tp:taxon-name-part taxon-name-part-type="species" reg="psychrophilum">psychrophilum</tp:taxon-name-part></tp:taxon-name></italic>. Traits with significant differences are highlighted in a dark color. A dash (–) indicates that the character is not reported.</p></caption><table id="TID0EY1AK" rules="all"><tbody><tr><th rowspan="1" colspan="2">Character</th><th rowspan="1" colspan="1"><italic><tp:taxon-name><tp:taxon-name-part taxon-name-part-type="genus" reg="Trichoderma">T.</tp:taxon-name-part> <tp:taxon-name-part taxon-name-part-type="species" reg="rhododendri">rhododendri</tp:taxon-name-part></tp:taxon-name></italic> (<xref ref-type="bibr" rid="B22">Jaklitsch 2011</xref>)</th><th rowspan="1" colspan="1"><italic><tp:taxon-name><tp:taxon-name-part taxon-name-part-type="genus" reg="Trichoderma">T.</tp:taxon-name-part> <tp:taxon-name-part taxon-name-part-type="species" reg="psychrophilum">psychrophilum</tp:taxon-name-part></tp:taxon-name></italic> (<xref ref-type="bibr" rid="B22">Jaklitsch 2011</xref>)</th><th rowspan="1" colspan="1"><italic><tp:taxon-name><tp:taxon-name-part taxon-name-part-type="genus" reg="Trichoderma">T.</tp:taxon-name-part> <tp:taxon-name-part taxon-name-part-type="species" reg="fulviclavum">fulviclavum</tp:taxon-name-part></tp:taxon-name></italic> (this study)</th></tr><tr><td rowspan="5" colspan="1">Stromata</td><td rowspan="1" colspan="1">Color</td><td rowspan="1" colspan="1">Yellowish to pale orange</td><td rowspan="1" colspan="1">Brownish yellow or grayish yellow</td><td rowspan="1" colspan="1">Pale white to brown</td></tr><tr><td rowspan="1" colspan="1">Color in 3% KOH</td><td rowspan="1" colspan="1">Not changing color</td><td rowspan="1" colspan="1">Not changing color</td><td rowspan="1" colspan="1">Not changing color</td></tr><tr><td rowspan="1" colspan="1">Shape</td><td rowspan="1" colspan="1">Pulvinate or discoid</td><td rowspan="1" colspan="1">Pulvinate or semi to subglobose</td><td rowspan="1" colspan="1" style="background: #dbdcde">Clavate</td></tr><tr><td rowspan="1" colspan="1">Diameter (mm)</td><td rowspan="1" colspan="1">(0.7–)1.3–2.6(–3.0) × (0.7–)1.0–1.7</td><td rowspan="1" colspan="1">(1.3–)1.5–3.3(–5.1) × (0.9–)1.2–2.4(–3.2)</td><td rowspan="1" colspan="1" style="background: #dbdcde">up to 57</td></tr><tr><td rowspan="1" colspan="1">Thickness (mm)</td><td rowspan="1" colspan="1">(0.2–)0.3–0.6</td><td rowspan="1" colspan="1">(0.5–)0.6–1.4(–2.0)</td><td rowspan="1" colspan="1" style="background: #dbdcde">12–15</td></tr><tr><td rowspan="3" colspan="1">
              
                Ostioles
              
            </td><td rowspan="1" colspan="1">Color</td><td rowspan="1" colspan="1">Yellow–ochre</td><td rowspan="1" colspan="1">Orange to nearly red</td><td rowspan="1" colspan="1" style="background: #dbdcde">Brown</td></tr><tr><td rowspan="1" colspan="1">Length (μm)</td><td rowspan="1" colspan="1">(69–)86–111(–126)</td><td rowspan="1" colspan="1">(67–)75–98(–116)</td><td rowspan="1" colspan="1" style="background: #dbdcde">(30–)39–57(–62)</td></tr><tr><td rowspan="1" colspan="1">Width at the apex (μm)</td><td rowspan="1" colspan="1">(32–)36–54(–75)</td><td rowspan="1" colspan="1">(28–)30–45(–60)</td><td rowspan="1" colspan="1" style="background: #dbdcde">17–35(–40)</td></tr><tr><td rowspan="5" colspan="1">Perithecia</td><td rowspan="1" colspan="1">Color of peridium</td><td rowspan="1" colspan="1">Hyaline to pale yellowish</td><td rowspan="1" colspan="1">Pale yellowish</td><td rowspan="1" colspan="1">Hyaline</td></tr><tr><td rowspan="1" colspan="1">Length (μm)</td><td rowspan="1" colspan="1">(170–)200–245(–270)</td><td rowspan="1" colspan="1">(160–)200–250(–290)</td><td rowspan="1" colspan="1" style="background: #dbdcde">(83–)93–193(–207)</td></tr><tr><td rowspan="1" colspan="1">Width (μm)</td><td rowspan="1" colspan="1">(115–)130–200(–235)</td><td rowspan="1" colspan="1">(90–)130–200(–215)</td><td rowspan="1" colspan="1">75–170(–193)</td></tr><tr><td rowspan="1" colspan="1">Asci length (μm)</td><td rowspan="1" colspan="1">(97–)100–116(–135)</td><td rowspan="1" colspan="1">(85–)100–130(–150)</td><td rowspan="1" colspan="1" style="background: #dbdcde">60–75(–80)</td></tr><tr><td rowspan="1" colspan="1">Asci width (μm)</td><td rowspan="1" colspan="1">(4.5–)5.0–6.0(–6.5)</td><td rowspan="1" colspan="1">(5.0–)5.5–6.2(–7.0)</td><td rowspan="1" colspan="1" style="background: #dbdcde">(2.8–)3.2–4.4</td></tr><tr><td rowspan="8" colspan="1">Ascospore</td><td rowspan="1" colspan="1">Shape and ornamentation</td><td rowspan="1" colspan="1">Verruculose, cells subglobose, ellipsoidal or wedge-shaped</td><td rowspan="1" colspan="1">Verruculose, cells subglobose, ellipsoidal or wedge-shaped</td><td rowspan="1" colspan="1">Verruculose, cells subglobose to globose</td></tr><tr><td rowspan="1" colspan="1">Color</td><td rowspan="1" colspan="1">Hyaline</td><td rowspan="1" colspan="1">Hyaline</td><td rowspan="1" colspan="1">Hyaline</td></tr><tr><td rowspan="1" colspan="1">Distal length (μm)</td><td rowspan="1" colspan="1">(3.8–)4.0–5.0(–5.5)</td><td rowspan="1" colspan="1">(4.0–)4.5–5.7(–6.7)</td><td rowspan="1" colspan="1" style="background: #dbdcde">2.6–3.9</td></tr><tr><td rowspan="1" colspan="1">Distal width (μm)</td><td rowspan="1" colspan="1">(3.3–)3.5–4.0(–4.3)</td><td rowspan="1" colspan="1">(3.7–)4.0–4.5(–5.0)</td><td rowspan="1" colspan="1" style="background: #dbdcde">2.4–3.5</td></tr><tr><td rowspan="1" colspan="1">Distal l/w ratio</td><td rowspan="1" colspan="1">(1.0–)1.1–1.3(–1.4)</td><td rowspan="1" colspan="1">(1.0–)1.1–1.4(–1.7)</td><td rowspan="1" colspan="1">0.9–1.1(–1.3)</td></tr><tr><td rowspan="1" colspan="1">Proximal length (μm)</td><td rowspan="1" colspan="1">(4.0–)4.5–5.5(–6.0)</td><td rowspan="1" colspan="1">(4.5–)5.2–6.5(–7.8)</td><td rowspan="1" colspan="1">–</td></tr><tr><td rowspan="1" colspan="1">Proximal width (μm)</td><td rowspan="1" colspan="1">(2.7–)3.0–3.5(–4.0)</td><td rowspan="1" colspan="1">(3.0–)3.3–4.0(–4.5)</td><td rowspan="1" colspan="1">–</td></tr><tr><td rowspan="1" colspan="1">Proximal l/w ratio</td><td rowspan="1" colspan="1">(1.1–)1.4–1.7(–1.8)</td><td rowspan="1" colspan="1">(1.2–)1.4–1.8(–2.2)</td><td rowspan="1" colspan="1">–</td></tr><tr><td rowspan="3" colspan="1">Colony radius after 72 h at 25 °C (mm)</td><td rowspan="1" colspan="1">
                      <abbrev xmlns:xlink="http://www.w3.org/1999/xlink" xlink:title="Cornmeal Dextrose Agar" xlink:type="simple">CMD</abbrev>
                    </td><td rowspan="1" colspan="1">0.2–1.5</td><td rowspan="1" colspan="1">0.2–1.5</td><td rowspan="1" colspan="1">1–2</td></tr><tr><td rowspan="1" colspan="1">
                      <abbrev xmlns:xlink="http://www.w3.org/1999/xlink" xlink:title="potato dextrose agar" xlink:type="simple">PDA</abbrev>
                    </td><td rowspan="1" colspan="1">&lt;1</td><td rowspan="1" colspan="1">&lt;1</td><td rowspan="1" colspan="1" style="background: #dbdcde">1–3</td></tr><tr><td rowspan="1" colspan="1">
                      <abbrev xmlns:xlink="http://www.w3.org/1999/xlink" xlink:title="synthetic low-nutrient agar" xlink:type="simple">SNA</abbrev>
                    </td><td rowspan="1" colspan="1">1–2</td><td rowspan="1" colspan="1">1–2</td><td rowspan="1" colspan="1">1–2</td></tr><tr><td rowspan="4" colspan="1">Phialides</td><td rowspan="1" colspan="1">Length (μm)</td><td rowspan="1" colspan="1">–</td><td rowspan="1" colspan="1">(6–)7–12(–19)</td><td rowspan="1" colspan="1">–</td></tr><tr><td rowspan="1" colspan="1">Width (μm)</td><td rowspan="1" colspan="1">–</td><td rowspan="1" colspan="1">(2.3–)2.8–3.5(–4.5)</td><td rowspan="1" colspan="1">–</td></tr><tr><td rowspan="1" colspan="1">l/w ratio</td><td rowspan="1" colspan="1">–</td><td rowspan="1" colspan="1">(1.8–)2.3–4.0(–5.8)</td><td rowspan="1" colspan="1">–</td></tr><tr><td rowspan="1" colspan="1">Basal width (μm)</td><td rowspan="1" colspan="1">–</td><td rowspan="1" colspan="1">(1.5–)2.0–2.8(–3.5)</td><td rowspan="1" colspan="1">–</td></tr><tr><td rowspan="5" colspan="1">Conidia</td><td rowspan="1" colspan="1">Shape and ornamentation</td><td rowspan="1" colspan="1"/><td rowspan="1" colspan="1">Ellipsoidal to oblong, smooth, eguttulate, or finely multiguttulate</td><td rowspan="1" colspan="1"/></tr><tr><td rowspan="1" colspan="1">Color</td><td rowspan="1" colspan="1">–</td><td rowspan="1" colspan="1">Hyaline</td><td rowspan="1" colspan="1">–</td></tr><tr><td rowspan="1" colspan="1">Length (μm)</td><td rowspan="1" colspan="1">–</td><td rowspan="1" colspan="1">(3.2–)3.8–5.3(–7.0)</td><td rowspan="1" colspan="1">–</td></tr><tr><td rowspan="1" colspan="1">Width (μm)</td><td rowspan="1" colspan="1">–</td><td rowspan="1" colspan="1">(2.3–)2.5–3.0(–3.7)</td><td rowspan="1" colspan="1">–</td></tr><tr><td rowspan="1" colspan="1">l/w ratio</td><td rowspan="1" colspan="1">–</td><td rowspan="1" colspan="1">(1.3–)1.4–2.0(–2.5)</td><td rowspan="1" colspan="1">–</td></tr><tr><td rowspan="3" colspan="1">Chlamydospores/Chlamydoconidia</td><td rowspan="1" colspan="1">Length (μm)</td><td rowspan="1" colspan="1">(6–)7–12(–15)</td><td rowspan="1" colspan="1">–</td><td rowspan="1" colspan="1">(3–)3.3–10.7(–11.9)</td></tr><tr><td rowspan="1" colspan="1">Width (μm)</td><td rowspan="1" colspan="1">(5–)6–9(–11)</td><td rowspan="1" colspan="1">–</td><td rowspan="1" colspan="1">(3.5–)3.9–11.3(–12.3)</td></tr><tr><td rowspan="1" colspan="1">l/w ratio</td><td rowspan="1" colspan="1">(0.7–)1.0–1.7(–2.1)</td><td rowspan="1" colspan="1">–</td><td rowspan="1" colspan="1">1–1.3(–1.5)</td></tr><tr><td rowspan="1" colspan="2">Odor and pigment</td><td rowspan="1" colspan="1">Odor Absent, yellow-brown pigment</td><td rowspan="1" colspan="1">Absent</td><td rowspan="1" colspan="1">Odor Absent, yellow brown pigment</td></tr></tbody></table></table-wrap></tp:treatment-sec><ref-list><ref id="B22"><mixed-citation xmlns:xlink="http://www.w3.org/1999/xlink" xlink:type="simple">Jaklitsch WM (2011) European species of <italic><tp:taxon-name><tp:taxon-name-part taxon-name-part-type="genus">Hypocrea</tp:taxon-name-part></tp:taxon-name></italic> part II: species with hyaline ascospores. Fungal Diversity 48: 1–250. <ext-link xlink:href="10.1007/s13225-011-0088-y" ext-link-type="doi" xlink:type="simple">https://doi.org/10.1007/s13225-011-0088-y</ext-link></mixed-citation></ref><ref id="B70"><mixed-citation xmlns:xlink="http://www.w3.org/1999/xlink" xlink:type="simple">Zhu ZX, Zhuang WY (2015) Three new species of <italic><tp:taxon-name><tp:taxon-name-part taxon-name-part-type="genus">Trichoderma</tp:taxon-name-part></tp:taxon-name></italic> with hyaline ascospores from China. Mycologia 107: 328–345. <ext-link xlink:href="10.3852/14-141" ext-link-type="doi" xlink:type="simple">https://doi.org/10.3852/14-141</ext-link></mixed-citation></ref><ref id="B63"><mixed-citation xmlns:xlink="http://www.w3.org/1999/xlink" xlink:type="simple">Zeng ZQ, Wang XH, Zhuang WY (2024) New species and new Chinese record of <tp:taxon-name><tp:taxon-name-part taxon-name-part-type="family">Hypocreaceae</tp:taxon-name-part></tp:taxon-name> from China. Phytotaxa 650: 93–102. <ext-link xlink:href="10.11646/phytotaxa.650.1.8" ext-link-type="doi" xlink:type="simple">https://doi.org/10.11646/phytotaxa.650.1.8</ext-link></mixed-citation></ref></ref-list></tp:taxon-treatment>
