# Supplementary material for: Taxonomy and phylogeny of five novel Trichoderma (Hypocreaceae, Hypocreales) species isolated from decaying wood in China
Source: MycoKeys. 2026 May 27;133:67–102. doi: 10.3897/mycokeys.133.187172 (PMC13234563; doi:10.3897/mycokeys.133.187172)
Supplement: XML Treatment for Trichoderma liaoningense [file mycokeys.133.187172-treatment4.xml]

<!DOCTYPE tp:taxon-treatment
  PUBLIC "-//TaxonX//DTD Taxonomic Treatment Publishing DTD v0 20100105//EN" "tax-treatment-NSO.dtd">
<tp:taxon-treatment xmlns:tp="http://www.plazi.org/taxpub"><tp:treatment-meta><kwd-group><label>Taxon classification</label><kwd>
                <named-content content-type="kingdom">Fungi</named-content>
              </kwd><kwd>
                <named-content content-type="order">Hypocreales</named-content>
              </kwd><kwd>
                <named-content content-type="family">Hypocreaceae</named-content>
              </kwd></kwd-group><mixed-citation publication-type="journal"><person-group><name><surname>Jin</surname><given-names>Guang-Shuo</given-names></name><name><surname>Ji</surname><given-names>Jing</given-names></name><name><surname>Zhao</surname><given-names>Gui-Long</given-names></name><name><surname>Liang</surname><given-names>Bo</given-names></name><name><surname>Li</surname><given-names>Xin-Ze</given-names></name><name><surname>Yu</surname><given-names>Yang</given-names></name><name><surname>Zhuang</surname><given-names>Wen-Ying</given-names></name><name><surname>Li</surname><given-names>Yu</given-names></name><name><surname>Ji</surname><given-names>Rui-Qing</given-names></name><name><surname>Zhu</surname><given-names>Zhao-Xiang</given-names></name></person-group><article-title>Taxonomy and phylogeny of five novel <italic><tp:taxon-name><tp:taxon-name-part taxon-name-part-type="genus" reg="Trichoderma">Trichoderma</tp:taxon-name-part></tp:taxon-name></italic> (<tp:taxon-name><tp:taxon-name-part taxon-name-part-type="family" reg="Hypocreaceae">Hypocreaceae</tp:taxon-name-part></tp:taxon-name>, <tp:taxon-name><tp:taxon-name-part taxon-name-part-type="order" reg="Hypocreales">Hypocreales</tp:taxon-name-part></tp:taxon-name>) species isolated from decaying wood in China</article-title><source>MycoKeys</source><day>27</day><month>05</month><year>2026</year><volume>133</volume><fpage>67</fpage><lpage>102</lpage><pub-id pub-id-type="doi">10.3897/mycokeys.133.187172</pub-id></mixed-citation></tp:treatment-meta><tp:nomenclature><tp:taxon-name><object-id xmlns:xlink="http://www.w3.org/1999/xlink" content-type="arpha" xlink:type="simple">3CCAD45E-8242-5903-9732-A0B235ABD4CE</object-id>
                    		<tp:taxon-name-part taxon-name-part-type="genus" reg="Trichoderma">Trichoderma</tp:taxon-name-part> <tp:taxon-name-part taxon-name-part-type="species" reg="liaoningense">liaoningense</tp:taxon-name-part>
                    	
                    		<object-id xmlns:xlink="http://www.w3.org/1999/xlink" content-type="mycobank" xlink:type="simple">859961</object-id>
                    	</tp:taxon-name><tp:taxon-authority>G.S. Jin &amp; Z.X. Zhu</tp:taxon-authority><tp:taxon-status xmlns:xlink="http://www.w3.org/1999/xlink" xlink:type="simple">sp. nov.</tp:taxon-status><xref ref-type="fig" rid="F7">Fig. 7</xref></tp:nomenclature><tp:treatment-sec sec-type="Etymology"><title>Etymology.</title><p>Named after Liaoning Province, China, where the species was collected.</p></tp:treatment-sec><tp:treatment-sec sec-type="Diagnosis"><title>Diagnosis.</title><p>Rapidly growing on <abbrev xmlns:xlink="http://www.w3.org/1999/xlink" xlink:title="potato dextrose agar" xlink:type="simple">PDA</abbrev>, forming dense colonies with abundant pale green to dark green pustules; phialides ampulliform; conidia obovate to subglobose.</p></tp:treatment-sec><tp:treatment-sec sec-type="Typification"><title>Typification.</title><p>China • Liaoning Province, Shenyang city, Shenbei road, <named-content xmlns:xlink="http://www.w3.org/1999/xlink" content-type="dwc:verbatimCoordinates" xlink:type="simple">41°55'30"N, 123°37'20"E</named-content>, 1261 m alt., on twig, 20 Sep. 2024, Z.X. Zhu, G.S. Jin, J. Ji, G.L. Zhao, X.Z. Li 1914 (Holotype <named-content xmlns:xlink="http://www.w3.org/1999/xlink" content-type="dwc:institutional_code" xlink:title="Herbarium of Mycology of Jilin Agricultural University" xlink:href="https://scientific-collections.gbif.org/institution/e6b8bfff-4bb1-4b0a-854f-01cedb84b636" xlink:type="simple">HMJAU</named-content> 34752, ex-type culture <named-content xmlns:xlink="http://www.w3.org/1999/xlink" content-type="dwc:institutional_code" xlink:title="China General Microbiological Culture Collection Center, Chinese Academy of Sciences" xlink:href="https://scientific-collections.gbif.org/institution/ffff0a26-d2c0-46b3-a359-e9e8310ce20b" xlink:type="simple">CGMCC</named-content> 7.671).</p></tp:treatment-sec><tp:treatment-sec sec-type="Sexual morph"><title>Sexual morph.</title><p>— Unknown.</p></tp:treatment-sec><tp:treatment-sec sec-type="Cultures and asexual morph"><title>Cultures and asexual morph.</title><p>On <abbrev xmlns:xlink="http://www.w3.org/1999/xlink" xlink:title="potato dextrose agar" xlink:type="simple">PDA</abbrev> at 25 °C, colony radius 57–60 mm after 72 h, with the plate fully covered after 4–5 days. Colonies white, with conspicuous aerial hyphae. Conidiation appearing after 72 h; pustules abundant, white when young, becoming dark green with age, fully covering the plate after 10 days. <bold><italic>Conidiophores</italic></bold> trichoderma-like, divergent in whorls of 2–4 phialides or with solitary phialides along the main axis. <bold><italic>Phialides</italic></bold> lageniform, (8.5–)9.5–13.2(–18.3) × (2.5–)2.8–3.7(–4.1) μm (<italic>n</italic> = 20), l/w (2.6–)2.9–4.3(–5.6), 1.7–2.6(–2.8) μm wide at the base (<italic>n</italic> = 20). <bold><italic>Conidia</italic></bold> hyaline when young, becoming green during growth, obovate, (3.4–)3.6–4.4(–4.9) × (2.5–)2.6–3(–3.2) μm (<italic>n</italic> = 20), l/w 1.2–1.5(–1.8). Odor absent; no pigment observed.</p><fig id="F7" position="float" orientation="portrait"><object-id xmlns:xlink="http://www.w3.org/1999/xlink" content-type="doi" xlink:type="simple">10.3897/mycokeys.133.187172.figure7</object-id><object-id xmlns:xlink="http://www.w3.org/1999/xlink" content-type="arpha" xlink:type="simple">CE381FDC-794A-5706-B6A4-5D108794D7E3</object-id><label>Figure 7.</label><caption><p>Colonies and microscopic characteristics of <italic><tp:taxon-name><tp:taxon-name-part taxon-name-part-type="genus" reg="Trichoderma">Trichoderma</tp:taxon-name-part> <tp:taxon-name-part taxon-name-part-type="species" reg="liaoningense">liaoningense</tp:taxon-name-part></tp:taxon-name></italic> (Holotype <named-content xmlns:xlink="http://www.w3.org/1999/xlink" content-type="dwc:institutional_code" xlink:title="China General Microbiological Culture Collection Center, Chinese Academy of Sciences" xlink:href="https://scientific-collections.gbif.org/institution/ffff0a26-d2c0-46b3-a359-e9e8310ce20b" xlink:type="simple">CGMCC</named-content> 7.671). <bold>A–C</bold>. Colonies after 10 d at 25 °C on media (<bold>A</bold><abbrev xmlns:xlink="http://www.w3.org/1999/xlink" xlink:title="potato dextrose agar" xlink:type="simple">PDA</abbrev>, <bold>B</bold><abbrev xmlns:xlink="http://www.w3.org/1999/xlink" xlink:title="Cornmeal Dextrose Agar" xlink:type="simple">CMD</abbrev>, <bold>C</bold><abbrev xmlns:xlink="http://www.w3.org/1999/xlink" xlink:title="synthetic low-nutrient agar" xlink:type="simple">SNA</abbrev>); <bold>D–I</bold>. Conidiophores and phialides; <bold>J, K</bold>. Conidia. Scale bars: 1 cm (<bold>A–C</bold>); 20 μm (<bold>D</bold>); 10 μm (<bold>E–K</bold>).</p></caption><graphic xmlns:xlink="http://www.w3.org/1999/xlink" xlink:href="mycokeys-133-067-g007.jpg" id="oo_1659680.jpg" position="float" orientation="portrait" xlink:type="simple"><uri content-type="original_file" xlink:type="simple">https://binary.pensoft.net/fig/1659680</uri></graphic></fig><p>On <abbrev xmlns:xlink="http://www.w3.org/1999/xlink" xlink:title="Cornmeal Dextrose Agar" xlink:type="simple">CMD</abbrev> at 25 °C, colony radius 68–70 mm after 72 h, with the plate fully covered after 4 days. Colonies white, with inconspicuous aerial hyphae. Conidiation appearing after 4 days; pustules abundant, white to dark green, irregularly disposed in a broad concentric ring. Odor absent; no pigment observed.</p><p>On <abbrev xmlns:xlink="http://www.w3.org/1999/xlink" xlink:title="synthetic low-nutrient agar" xlink:type="simple">SNA</abbrev> at 25 °C, colony radius 40–43 mm after 72 h, with the plate fully covered after 7 days. Colonies white, with rare aerial hyphae. Conidiation appearing after 6–7 days; pustules zonate, spreading at the colony margin and near the center. Odor absent; no pigment observed.</p></tp:treatment-sec><tp:treatment-sec sec-type="Notes"><title>Notes.</title><p><italic><tp:taxon-name><tp:taxon-name-part taxon-name-part-type="genus" reg="Trichoderma">Trichoderma</tp:taxon-name-part> <tp:taxon-name-part taxon-name-part-type="species" reg="liaoningense">liaoningense</tp:taxon-name-part></tp:taxon-name></italic> is morphologically similar to <italic><tp:taxon-name><tp:taxon-name-part taxon-name-part-type="genus" reg="Trichoderma">T.</tp:taxon-name-part> <tp:taxon-name-part taxon-name-part-type="species" reg="alni">alni</tp:taxon-name-part></tp:taxon-name></italic>, as both species are characterized by dense, thick mycelium on <abbrev xmlns:xlink="http://www.w3.org/1999/xlink" xlink:title="potato dextrose agar" xlink:type="simple">PDA</abbrev> with pale green conidiation and by green conidiation developing at the distal margin of the colony on <abbrev xmlns:xlink="http://www.w3.org/1999/xlink" xlink:title="Cornmeal Dextrose Agar" xlink:type="simple">CMD</abbrev> (<xref ref-type="bibr" rid="B21">Jaklitsch 2009</xref>). As in other members of the Brevicompactum clade, such as <italic><tp:taxon-name><tp:taxon-name-part taxon-name-part-type="genus" reg="Trichoderma">T.</tp:taxon-name-part> <tp:taxon-name-part taxon-name-part-type="species" reg="brevicompactum">brevicompactum</tp:taxon-name-part></tp:taxon-name></italic> and <italic><tp:taxon-name><tp:taxon-name-part taxon-name-part-type="genus" reg="Trichoderma">T.</tp:taxon-name-part> <tp:taxon-name-part taxon-name-part-type="species" reg="protrudens">protrudens</tp:taxon-name-part></tp:taxon-name></italic>, <italic><tp:taxon-name><tp:taxon-name-part taxon-name-part-type="genus" reg="Trichoderma">T.</tp:taxon-name-part> <tp:taxon-name-part taxon-name-part-type="species" reg="liaoningense">liaoningense</tp:taxon-name-part></tp:taxon-name></italic> forms pustules around the colony margin and in discrete patches on <abbrev xmlns:xlink="http://www.w3.org/1999/xlink" xlink:title="synthetic low-nutrient agar" xlink:type="simple">SNA</abbrev> and <abbrev xmlns:xlink="http://www.w3.org/1999/xlink" xlink:title="Cornmeal Dextrose Agar" xlink:type="simple">CMD</abbrev>. However, <italic><tp:taxon-name><tp:taxon-name-part taxon-name-part-type="genus" reg="Trichoderma">T.</tp:taxon-name-part> <tp:taxon-name-part taxon-name-part-type="species" reg="liaoningense">liaoningense</tp:taxon-name-part></tp:taxon-name></italic> exhibits a faster growth rate (57–60 mm on <abbrev xmlns:xlink="http://www.w3.org/1999/xlink" xlink:title="potato dextrose agar" xlink:type="simple">PDA</abbrev> and 68–70 mm on <abbrev xmlns:xlink="http://www.w3.org/1999/xlink" xlink:title="synthetic low-nutrient agar" xlink:type="simple">SNA</abbrev>) than <italic><tp:taxon-name><tp:taxon-name-part taxon-name-part-type="genus" reg="Trichoderma">T.</tp:taxon-name-part> <tp:taxon-name-part taxon-name-part-type="species" reg="brevicompactum">brevicompactum</tp:taxon-name-part></tp:taxon-name></italic> (30–50 mm on <abbrev xmlns:xlink="http://www.w3.org/1999/xlink" xlink:title="potato dextrose agar" xlink:type="simple">PDA</abbrev>, ca. 35 mm on <abbrev xmlns:xlink="http://www.w3.org/1999/xlink" xlink:title="synthetic low-nutrient agar" xlink:type="simple">SNA</abbrev>) and <italic><tp:taxon-name><tp:taxon-name-part taxon-name-part-type="genus" reg="Trichoderma">T.</tp:taxon-name-part> <tp:taxon-name-part taxon-name-part-type="species" reg="protrudens">protrudens</tp:taxon-name-part></tp:taxon-name></italic> (30–38 mm on <abbrev xmlns:xlink="http://www.w3.org/1999/xlink" xlink:title="potato dextrose agar" xlink:type="simple">PDA</abbrev> and 30–41 mm on <abbrev xmlns:xlink="http://www.w3.org/1999/xlink" xlink:title="synthetic low-nutrient agar" xlink:type="simple">SNA</abbrev>). In addition, <italic><tp:taxon-name><tp:taxon-name-part taxon-name-part-type="genus" reg="Trichoderma">T.</tp:taxon-name-part> <tp:taxon-name-part taxon-name-part-type="species" reg="liaoningense">liaoningense</tp:taxon-name-part></tp:taxon-name></italic> shares obovate conidia with <italic><tp:taxon-name><tp:taxon-name-part taxon-name-part-type="genus" reg="Trichoderma">T.</tp:taxon-name-part> <tp:taxon-name-part taxon-name-part-type="species" reg="protrudens">protrudens</tp:taxon-name-part></tp:taxon-name></italic> (<xref ref-type="bibr" rid="B12">Degenkolb et al. 2008</xref>). Detailed morphological comparisons are provided in Table <xref ref-type="table" rid="T4">4</xref>.</p><table-wrap id="T4" position="float" orientation="portrait"><label>Table 4.</label><caption><p>Morphological comparisons of <italic><tp:taxon-name><tp:taxon-name-part taxon-name-part-type="genus" reg="Trichoderma">Trichoderma</tp:taxon-name-part> <tp:taxon-name-part taxon-name-part-type="species" reg="liaoningense">liaoningense</tp:taxon-name-part></tp:taxon-name></italic> with <italic><tp:taxon-name><tp:taxon-name-part taxon-name-part-type="genus" reg="Trichoderma">T.</tp:taxon-name-part> <tp:taxon-name-part taxon-name-part-type="species" reg="brevicompactum">brevicompactum</tp:taxon-name-part></tp:taxon-name></italic> and <italic><tp:taxon-name><tp:taxon-name-part taxon-name-part-type="genus" reg="Trichoderma">T.</tp:taxon-name-part> <tp:taxon-name-part taxon-name-part-type="species" reg="protrudens">protrudens</tp:taxon-name-part></tp:taxon-name></italic>. Traits with significant differences are highlighted in a dark color. A dash (–) indicates that the character is not reported.</p></caption><table id="TID0EBVBK" rules="all"><tbody><tr><th rowspan="1" colspan="2">Character</th><th rowspan="1" colspan="1"><italic><tp:taxon-name><tp:taxon-name-part taxon-name-part-type="genus" reg="Trichoderma">T.</tp:taxon-name-part> <tp:taxon-name-part taxon-name-part-type="species" reg="brevicompactum">brevicompactum</tp:taxon-name-part></tp:taxon-name></italic> (<xref ref-type="bibr" rid="B12">Degenkolb et al. 2008</xref>)</th><th rowspan="1" colspan="1"><italic><tp:taxon-name><tp:taxon-name-part taxon-name-part-type="genus" reg="Trichoderma">T.</tp:taxon-name-part> <tp:taxon-name-part taxon-name-part-type="species" reg="protrudens">protrudens</tp:taxon-name-part></tp:taxon-name></italic> (<xref ref-type="bibr" rid="B12">Degenkolb et al. 2008</xref>)</th><th rowspan="1" colspan="1"><italic><tp:taxon-name><tp:taxon-name-part taxon-name-part-type="genus" reg="Trichoderma">T.</tp:taxon-name-part> <tp:taxon-name-part taxon-name-part-type="species" reg="liaoningense">liaoningense</tp:taxon-name-part></tp:taxon-name></italic> (this study)</th></tr><tr><td rowspan="3" colspan="1">Colony radius after 72 h at 25 °C (mm)</td><td rowspan="1" colspan="1">
                      <abbrev xmlns:xlink="http://www.w3.org/1999/xlink" xlink:title="Cornmeal Dextrose Agar" xlink:type="simple">CMD</abbrev>
                    </td><td rowspan="1" colspan="1">–</td><td rowspan="1" colspan="1">–</td><td rowspan="1" colspan="1">68–70</td></tr><tr><td rowspan="1" colspan="1">
                      <abbrev xmlns:xlink="http://www.w3.org/1999/xlink" xlink:title="potato dextrose agar" xlink:type="simple">PDA</abbrev>
                    </td><td rowspan="1" colspan="1">30–50</td><td rowspan="1" colspan="1">30–38</td><td rowspan="1" colspan="1" style="background: #dbdcde">57–60</td></tr><tr><td rowspan="1" colspan="1">
                      <abbrev xmlns:xlink="http://www.w3.org/1999/xlink" xlink:title="synthetic low-nutrient agar" xlink:type="simple">SNA</abbrev>
                    </td><td rowspan="1" colspan="1">35</td><td rowspan="1" colspan="1">30–41</td><td rowspan="1" colspan="1">40–43</td></tr><tr><td rowspan="4" colspan="1">Phialides</td><td rowspan="1" colspan="1">Length (μm)</td><td rowspan="1" colspan="1">(3.7–)4.7–6.7(–15.0)</td><td rowspan="1" colspan="1">(4.0–)5.5–9.0(–12.0)</td><td rowspan="1" colspan="1" style="background: #dbdcde">(8.5–)9.5–13.2(–18.3)</td></tr><tr><td rowspan="1" colspan="1">Width (μm)</td><td rowspan="1" colspan="1">(2.5–)3.0–3.7(–4.5)</td><td rowspan="1" colspan="1">(2.2–)2.5–3.0(–3.2)</td><td rowspan="1" colspan="1">(2.5–)2.8–3.7(–4.1)</td></tr><tr><td rowspan="1" colspan="1">l/w ratio</td><td rowspan="1" colspan="1">(1.1–)1.3–2.2(–5.1)</td><td rowspan="1" colspan="1">(1.4–)1.8–3.4(–5.0)</td><td rowspan="1" colspan="1">(2.6–)2.9–4.3(–5.6)</td></tr><tr><td rowspan="1" colspan="1">Basal width (μm)</td><td rowspan="1" colspan="1">(1.3–)2.0–2.7(–3.7)</td><td rowspan="1" colspan="1">(1.5–)1.7–2.7(–3.2)</td><td rowspan="1" colspan="1">1.7–2.6(–2.8)</td></tr><tr><td rowspan="5" colspan="1">Conidia</td><td rowspan="1" colspan="1">Shape</td><td rowspan="1" colspan="1">Subglobose</td><td rowspan="1" colspan="1">Subglobose to ovoidal</td><td rowspan="1" colspan="1">Obovate</td></tr><tr><td rowspan="1" colspan="1">Color</td><td rowspan="1" colspan="1" style="background: #dbdcde">Yellowish green</td><td rowspan="1" colspan="1">Green</td><td rowspan="1" colspan="1">Green</td></tr><tr><td rowspan="1" colspan="1">Length (μm)</td><td rowspan="1" colspan="1">(2.2–)2.7–3.0(–3.7)</td><td rowspan="1" colspan="1">(2.5–)2.7–3.2(–3.5)</td><td rowspan="1" colspan="1" style="background: #dbdcde">(3.4–)3.6–4.4(–4.9)</td></tr><tr><td rowspan="1" colspan="1">Width (μm)</td><td rowspan="1" colspan="1">(2.0–)2.2–2.7(–3.0)</td><td rowspan="1" colspan="1">(2.2–)2.5–2.7(–3.0)</td><td rowspan="1" colspan="1">(2.5–)2.6–3(–3.2)</td></tr><tr><td rowspan="1" colspan="1">l/w ratio</td><td rowspan="1" colspan="1">(0.9–)1.1–1.3(–1.4)</td><td rowspan="1" colspan="1">1.0–1.3(–1.5)</td><td rowspan="1" colspan="1">1.2–1.5(–1.8)</td></tr><tr><td rowspan="2" colspan="1">Chlamydospores</td><td rowspan="1" colspan="1">Length (μm)</td><td rowspan="1" colspan="1">(5.7–)8.0–11.0(–13.5)</td><td rowspan="1" colspan="1">–</td><td rowspan="1" colspan="1">–</td></tr><tr><td rowspan="1" colspan="1">Width (μm)</td><td rowspan="1" colspan="1">(5.0–)6.5–9.2(–10.2)</td><td rowspan="1" colspan="1">–</td><td rowspan="1" colspan="1">–</td></tr><tr><td rowspan="1" colspan="2">Odor and pigment</td><td rowspan="1" colspan="1">Absent</td><td rowspan="1" colspan="1">Absent</td><td rowspan="1" colspan="1">Absent</td></tr></tbody></table></table-wrap><p>Phylogenetically, <italic><tp:taxon-name><tp:taxon-name-part taxon-name-part-type="genus" reg="Trichoderma">T.</tp:taxon-name-part> <tp:taxon-name-part taxon-name-part-type="species" reg="liaoningense">liaoningense</tp:taxon-name-part></tp:taxon-name></italic> forms a distinct lineage within the Brevicompactum clade and differs from <italic><tp:taxon-name><tp:taxon-name-part taxon-name-part-type="genus" reg="Trichoderma">T.</tp:taxon-name-part> <tp:taxon-name-part taxon-name-part-type="species" reg="protrudens">protrudens</tp:taxon-name-part></tp:taxon-name></italic> (DIS 119F) by 34 nucleotide substitutions in the 848 bp <italic><abbrev xmlns:xlink="http://www.w3.org/1999/xlink" xlink:title="RNA polymerase II second largest subunit" xlink:type="simple">rpb</abbrev></italic>2 locus, corresponding to an overall sequence similarity of approximately 96%.</p></tp:treatment-sec><ref-list><ref id="B21"><mixed-citation xmlns:xlink="http://www.w3.org/1999/xlink" xlink:type="simple">Jaklitsch WM (2009) European species of <italic><tp:taxon-name><tp:taxon-name-part taxon-name-part-type="genus">Hypocrea</tp:taxon-name-part></tp:taxon-name></italic> Part I. The green-spored species. Studies in Mycology 63: 1–91. <ext-link xlink:href="10.3114/sim.2009.63.01" ext-link-type="doi" xlink:type="simple">https://doi.org/10.3114/sim.2009.63.01</ext-link></mixed-citation></ref><ref id="B12"><mixed-citation xmlns:xlink="http://www.w3.org/1999/xlink" xlink:type="simple">Degenkolb T, Dieckmann R, Nielsen KF, Gräfenhan T, Theis C, Zafari D, Chaverri P, Ismaiel A, Brückner H, von Döhren H, Thrane U, Petrini O, Samuels GJ (2008) The <italic><tp:taxon-name><tp:taxon-name-part taxon-name-part-type="genus">Trichoderma</tp:taxon-name-part> <tp:taxon-name-part taxon-name-part-type="species">brevicompactum</tp:taxon-name-part></tp:taxon-name></italic> clade: a separate lineage with new species, new peptaibiotics, and mycotoxins. Mycological Progress 7: 177–219. <ext-link xlink:href="10.1007/s11557-008-0563-3" ext-link-type="doi" xlink:type="simple">https://doi.org/10.1007/s11557-008-0563-3</ext-link></mixed-citation></ref></ref-list></tp:taxon-treatment>
