# Supplementary material for: Taxonomy and phylogeny of five novel Trichoderma (Hypocreaceae, Hypocreales) species isolated from decaying wood in China
Source: MycoKeys. 2026 May 27;133:67–102. doi: 10.3897/mycokeys.133.187172 (PMC13234563; doi:10.3897/mycokeys.133.187172)
Supplement: XML Treatment for Trichoderma parvostromatum [file mycokeys.133.187172-treatment5.xml]

<!DOCTYPE tp:taxon-treatment
  PUBLIC "-//TaxonX//DTD Taxonomic Treatment Publishing DTD v0 20100105//EN" "tax-treatment-NSO.dtd">
<tp:taxon-treatment xmlns:tp="http://www.plazi.org/taxpub"><tp:treatment-meta><kwd-group><label>Taxon classification</label><kwd>
                <named-content content-type="kingdom">Fungi</named-content>
              </kwd><kwd>
                <named-content content-type="order">Hypocreales</named-content>
              </kwd><kwd>
                <named-content content-type="family">Hypocreaceae</named-content>
              </kwd></kwd-group><mixed-citation publication-type="journal"><person-group><name><surname>Jin</surname><given-names>Guang-Shuo</given-names></name><name><surname>Ji</surname><given-names>Jing</given-names></name><name><surname>Zhao</surname><given-names>Gui-Long</given-names></name><name><surname>Liang</surname><given-names>Bo</given-names></name><name><surname>Li</surname><given-names>Xin-Ze</given-names></name><name><surname>Yu</surname><given-names>Yang</given-names></name><name><surname>Zhuang</surname><given-names>Wen-Ying</given-names></name><name><surname>Li</surname><given-names>Yu</given-names></name><name><surname>Ji</surname><given-names>Rui-Qing</given-names></name><name><surname>Zhu</surname><given-names>Zhao-Xiang</given-names></name></person-group><article-title>Taxonomy and phylogeny of five novel <italic><tp:taxon-name><tp:taxon-name-part taxon-name-part-type="genus" reg="Trichoderma">Trichoderma</tp:taxon-name-part></tp:taxon-name></italic> (<tp:taxon-name><tp:taxon-name-part taxon-name-part-type="family" reg="Hypocreaceae">Hypocreaceae</tp:taxon-name-part></tp:taxon-name>, <tp:taxon-name><tp:taxon-name-part taxon-name-part-type="order" reg="Hypocreales">Hypocreales</tp:taxon-name-part></tp:taxon-name>) species isolated from decaying wood in China</article-title><source>MycoKeys</source><day>27</day><month>05</month><year>2026</year><volume>133</volume><fpage>67</fpage><lpage>102</lpage><pub-id pub-id-type="doi">10.3897/mycokeys.133.187172</pub-id></mixed-citation></tp:treatment-meta><tp:nomenclature><tp:taxon-name><object-id xmlns:xlink="http://www.w3.org/1999/xlink" content-type="arpha" xlink:type="simple">7375BC59-CD82-54BF-9222-86F8D64C63B4</object-id>
                    		<tp:taxon-name-part taxon-name-part-type="genus" reg="Trichoderma">Trichoderma</tp:taxon-name-part> <tp:taxon-name-part taxon-name-part-type="species" reg="parvostromatum">parvostromatum</tp:taxon-name-part>
                    	
                    		<object-id xmlns:xlink="http://www.w3.org/1999/xlink" content-type="mycobank" xlink:type="simple">859959</object-id>
                    	</tp:taxon-name><tp:taxon-authority>G.S. Jin &amp; Z.X. Zhu</tp:taxon-authority><tp:taxon-status xmlns:xlink="http://www.w3.org/1999/xlink" xlink:type="simple">sp. nov.</tp:taxon-status><xref ref-type="fig" rid="F8">Figs 8</xref><xref ref-type="fig" rid="F9">, 9</xref></tp:nomenclature><tp:treatment-sec sec-type="Etymology"><title>Etymology.</title><p>The epithet <italic>parvostromatum</italic> is derived from the Latin <italic>parvus</italic> (small) and <italic>stroma</italic>, referring to the small-sized stromata of this species.</p></tp:treatment-sec><tp:treatment-sec sec-type="Diagnosis"><title>Diagnosis.</title><p>Stromata small, scattered, light brown, with small perithecia; ascospores hyaline and small. Colonies on <abbrev xmlns:xlink="http://www.w3.org/1999/xlink" xlink:title="potato dextrose agar" xlink:type="simple">PDA</abbrev> persistently white, with abundant aerial hyphae after prolonged incubation; conidia hyaline.</p></tp:treatment-sec><tp:treatment-sec sec-type="Typification"><title>Typification.</title><p>China • Hubei Province, Shennongjia forestry district, Muyu Town, <named-content xmlns:xlink="http://www.w3.org/1999/xlink" content-type="dwc:verbatimCoordinates" xlink:type="simple">31°29'5"N, 110°22'52"E</named-content>, 129 m alt., on decaying wood, 12 Jul. 2024, Z.X. Zhu, G.S. Jin, J. Ji, G.L. Zhao, X.Z. Li, 1627 (Holotype <named-content xmlns:xlink="http://www.w3.org/1999/xlink" content-type="dwc:institutional_code" xlink:title="Herbarium of Mycology of Jilin Agricultural University" xlink:href="https://scientific-collections.gbif.org/institution/e6b8bfff-4bb1-4b0a-854f-01cedb84b636" xlink:type="simple">HMJAU</named-content> 34749, ex-type culture <named-content xmlns:xlink="http://www.w3.org/1999/xlink" content-type="dwc:institutional_code" xlink:title="China General Microbiological Culture Collection Center, Chinese Academy of Sciences" xlink:href="https://scientific-collections.gbif.org/institution/ffff0a26-d2c0-46b3-a359-e9e8310ce20b" xlink:type="simple">CGMCC</named-content> 7.670).</p></tp:treatment-sec><tp:treatment-sec sec-type="Sexual morph"><title>Sexual morph.</title><p><bold><italic>Stromata</italic></bold> scattered, discrete, pulvinate, centrally attached, with margins more or less free, 0.2–1.2 mm diam, light brown, changing to orange in KOH. Stroma surface plane, smooth or slightly wrinkled, perithecial protuberances not evident, ostiolar brownish yellow or brown.</p><fig id="F8" position="float" orientation="portrait"><object-id xmlns:xlink="http://www.w3.org/1999/xlink" content-type="doi" xlink:type="simple">10.3897/mycokeys.133.187172.figure8</object-id><object-id xmlns:xlink="http://www.w3.org/1999/xlink" content-type="arpha" xlink:type="simple">27EE6593-5C1C-5436-A0D0-1EC5B1FCFC31</object-id><label>Figure 8.</label><caption><p>Sexual morph of <italic><tp:taxon-name><tp:taxon-name-part taxon-name-part-type="genus" reg="Trichoderma">Trichoderma</tp:taxon-name-part> <tp:taxon-name-part taxon-name-part-type="species" reg="parvostromatum">parvostromatum</tp:taxon-name-part></tp:taxon-name></italic> (<named-content xmlns:xlink="http://www.w3.org/1999/xlink" content-type="dwc:institutional_code" xlink:title="Herbarium of Mycology of Jilin Agricultural University" xlink:href="https://scientific-collections.gbif.org/institution/e6b8bfff-4bb1-4b0a-854f-01cedb84b636" xlink:type="simple">HMJAU</named-content> 34749). <bold>A–K</bold>. Dry mature stromata; <bold>L</bold>. Mature stromata after reconstitution in water; <bold>M</bold>. Mature stromata in 3% KOH after reconstitution in water; <bold>N</bold>. Stromata in section; <bold>O</bold>. Perithecium in section; <bold>P</bold>. Cortical and subcortical tissue in section; <bold>Q</bold>. Subperithecial tissue in section; <bold>R</bold>. Basal tissue of stroma in section; <bold>S, T</bold>. Asci with ascospores. Scale bars: 0.5 mm (<bold>A</bold>); 0.25 mm (<bold>B–I, K–M</bold>); 0.1 mm (<bold>J</bold>); 50 µm (<bold>N, P–R</bold>); 20 µm (<bold>O</bold>); 10 µm (<bold>S, T</bold>).</p></caption><graphic xmlns:xlink="http://www.w3.org/1999/xlink" xlink:href="mycokeys-133-067-g008.jpg" id="oo_1659681.jpg" position="float" orientation="portrait" xlink:type="simple"><uri content-type="original_file" xlink:type="simple">https://binary.pensoft.net/fig/1659681</uri></graphic></fig><p>In section stroma, <bold><italic>perithecia</italic></bold> flask-shaped or globose (100–)120–130(–150) × (84–)93–100(–110) µm (<italic>n</italic> = 20). <bold><italic>Ostioles</italic></bold> 31–39 µm long (<italic>n</italic> = 20), plane or projecting to 8 µm, 23–25 µm wide at the apex. <bold><italic>Peridium</italic></bold> hyaline, (4.5–)5.5–8.2(–10) µm wide at the base and sides (<italic>n</italic> = 20). Cortical tissue of <bold><italic>textura angularis</italic></bold>, cells hyaline to light brown, thick-walled, (3.5–)5.4–9.6(–11.4) × (1.9–)2.6–4.9(–5.5) μm (<italic>n</italic> = 20); subcortical tissue of <bold><italic>textura angularis</italic></bold> mixed with <bold><italic>textura intricata</italic></bold>, cells hyaline, thin-walled, (4.3–)4.9–6.8(–8.7) × (4.5–)5.2–12.3(–14.9) μm (<italic>n</italic> = 20), hyphae hyaline, thin-walled, 2–4.3 μm wide (<italic>n</italic> = 20); subperithecial tissue of <bold><italic>textura angularis</italic></bold>, cells hyaline, thin-walled, 12–20(– 21.8) × (7.1–)8.4–12.4(–13.7) μm (<italic>n</italic> = 20); tissue at the base of <bold><italic>textura angularis</italic></bold>, cells hyaline, thin-walled, (4.4–)5.5–9.1(–11.6) × (3–)5–7.9 μm (<italic>n</italic> = 20). <bold><italic>Asci</italic></bold> (42–)45–53(–56) × (2.8–)3–4(–4.3) µm (<italic>n</italic> = 20). <bold><italic>Ascospores</italic></bold> dimorphic, hyaline, smooth, distal cell subglobose to globose, (2–)2.3–3(–3.5) × (1.6–)1.8–2.2(–3) µm, l/w (0.7–)0.9–1.1(–1.3) (<italic>n</italic> = 20), proximal cell oblong or subglobose, 2.9–3.6(–4.2) × 2.1–2.7 µm (<italic>n</italic> = 20), l/w (1.1–)1.3–1.6(–1.9).</p><fig id="F9" position="float" orientation="portrait"><object-id xmlns:xlink="http://www.w3.org/1999/xlink" content-type="doi" xlink:type="simple">10.3897/mycokeys.133.187172.figure9</object-id><object-id xmlns:xlink="http://www.w3.org/1999/xlink" content-type="arpha" xlink:type="simple">0A36A002-9970-5B02-9AA2-4B7765858E3D</object-id><label>Figure 9.</label><caption><p>Colonies and microscopic characteristics of <italic><tp:taxon-name><tp:taxon-name-part taxon-name-part-type="genus" reg="Trichoderma">Trichoderma</tp:taxon-name-part> <tp:taxon-name-part taxon-name-part-type="species" reg="parvostromatum">parvostromatum</tp:taxon-name-part></tp:taxon-name></italic> (Holotype <named-content xmlns:xlink="http://www.w3.org/1999/xlink" content-type="dwc:institutional_code" xlink:title="China General Microbiological Culture Collection Center, Chinese Academy of Sciences" xlink:href="https://scientific-collections.gbif.org/institution/ffff0a26-d2c0-46b3-a359-e9e8310ce20b" xlink:type="simple">CGMCC</named-content> 7.670). <bold>A–C</bold>. Colonies after 3 weeks at 25 °C on media (<bold>A</bold><abbrev xmlns:xlink="http://www.w3.org/1999/xlink" xlink:title="potato dextrose agar" xlink:type="simple">PDA</abbrev>, <bold>B</bold><abbrev xmlns:xlink="http://www.w3.org/1999/xlink" xlink:title="Cornmeal Dextrose Agar" xlink:type="simple">CMD</abbrev>, <bold>C</bold><abbrev xmlns:xlink="http://www.w3.org/1999/xlink" xlink:title="synthetic low-nutrient agar" xlink:type="simple">SNA</abbrev>); <bold>D–H</bold>. Conidiophores and phialides; <bold>I, J</bold>. Chlamydospore; <bold>K</bold>. Conidia. Scale bars: 1 cm (<bold>A–C</bold>); 10 μm (<bold>D–K</bold>).</p></caption><graphic xmlns:xlink="http://www.w3.org/1999/xlink" xlink:href="mycokeys-133-067-g009.jpg" id="oo_1659682.jpg" position="float" orientation="portrait" xlink:type="simple"><uri content-type="original_file" xlink:type="simple">https://binary.pensoft.net/fig/1659682</uri></graphic></fig></tp:treatment-sec><tp:treatment-sec sec-type="Cultures and asexual morph"><title>Cultures and asexual morph.</title><p>On <abbrev xmlns:xlink="http://www.w3.org/1999/xlink" xlink:title="synthetic low-nutrient agar" xlink:type="simple">SNA</abbrev> at 25 °C, colony radius 23–28 mm after 72 h, with the plate fully covered after 15 days. Colonies white, with rare aerial hyphae. Conidiation appearing after 15 days. <bold><italic>Conidiophores</italic></bold> loosely disposed, verticillium-like. <bold><italic>Phialides</italic></bold> ampulliform, divergent in whorls of 2–4 phialides or with solitary phialides along the main axis, (6.3–)7.7–12.7(–18.8) × (1.5–)1.8–2.5(–2.9) μm (<italic>n</italic> = 20), l/w (2–)2.6–4.3(–5.6), (1.3–)1.8–2.3(–2.8) μm wide at the base (<italic>n</italic> = 20). <bold><italic>Conidia</italic></bold> hyaline, subglobose to globose, 2.1–3.4(–3.8) × 1.7–2.2(–2.4) μm (<italic>n</italic> = 20), l/w 1.1–1.6(–1.8). <bold><italic>Chlamydospores</italic></bold> numerous, terminal, and intercalary on hyphae, globose or ellipsoid; intercalary chlamydospores oblong or ellipsoidal, (4.4–)5–7.3(–8.2) × (3.7–)5–6.5(–7) μm (<italic>n</italic> = 20), l/w 1–1.5(–1.7). Odor absent; no pigment observed.</p><p>On <abbrev xmlns:xlink="http://www.w3.org/1999/xlink" xlink:title="potato dextrose agar" xlink:type="simple">PDA</abbrev> at 25 °C, colony radius 24–27 mm after 72 h, with the plate fully covered after 20 days. Colonies white, with velvety aerial hyphae forming isolated tufts or surrounding the base. Conidiation rarely appearing after 20 days; pustules rare, white. Chlamydospores numerous, globose or ellipsoid. Odor absent; no pigment observed.</p><p>On <abbrev xmlns:xlink="http://www.w3.org/1999/xlink" xlink:title="Cornmeal Dextrose Agar" xlink:type="simple">CMD</abbrev> at 25 °C, colony radius 41–45 mm after 72 h, with the plate fully covered after 10 days. Colonies white, with rare aerial hyphae. Conidiation appearing after 15 days; pustules absent. Chlamydospores numerous, globose or ellipsoid. Odor absent; no pigment observed.</p></tp:treatment-sec><tp:treatment-sec sec-type="Notes"><title>Notes.</title><p>Morphologically, <italic><tp:taxon-name><tp:taxon-name-part taxon-name-part-type="genus" reg="Trichoderma">Trichoderma</tp:taxon-name-part> <tp:taxon-name-part taxon-name-part-type="species" reg="parvostromatum">parvostromatum</tp:taxon-name-part></tp:taxon-name></italic> is similar to <italic><tp:taxon-name><tp:taxon-name-part taxon-name-part-type="genus" reg="Trichoderma">T.</tp:taxon-name-part> <tp:taxon-name-part taxon-name-part-type="species" reg="semiorbis">semiorbis</tp:taxon-name-part></tp:taxon-name></italic> and <italic><tp:taxon-name><tp:taxon-name-part taxon-name-part-type="genus" reg="Trichoderma">T.</tp:taxon-name-part> <tp:taxon-name-part taxon-name-part-type="species" reg="hunua">hunua</tp:taxon-name-part></tp:taxon-name></italic> in producing brown stromata. However, <italic><tp:taxon-name><tp:taxon-name-part taxon-name-part-type="genus" reg="Trichoderma">T.</tp:taxon-name-part> <tp:taxon-name-part taxon-name-part-type="species" reg="parvostromatum">parvostromatum</tp:taxon-name-part></tp:taxon-name></italic> is distinguished by its markedly smaller stromata (0.2–1.2 mm) compared with those of <italic><tp:taxon-name><tp:taxon-name-part taxon-name-part-type="genus" reg="Trichoderma">T.</tp:taxon-name-part> <tp:taxon-name-part taxon-name-part-type="species" reg="semiorbis">semiorbis</tp:taxon-name-part></tp:taxon-name></italic> (1.5–4 mm) and <italic><tp:taxon-name><tp:taxon-name-part taxon-name-part-type="genus" reg="Trichoderma">T.</tp:taxon-name-part> <tp:taxon-name-part taxon-name-part-type="species" reg="hunua">hunua</tp:taxon-name-part></tp:taxon-name></italic> (2.5–4 mm). The perithecia of <italic><tp:taxon-name><tp:taxon-name-part taxon-name-part-type="genus" reg="Trichoderma">T.</tp:taxon-name-part> <tp:taxon-name-part taxon-name-part-type="species" reg="parvostromatum">parvostromatum</tp:taxon-name-part></tp:taxon-name></italic> are also smaller [(100–)120–130(–150) μm] than those of <italic><tp:taxon-name><tp:taxon-name-part taxon-name-part-type="genus" reg="Trichoderma">T.</tp:taxon-name-part> <tp:taxon-name-part taxon-name-part-type="species" reg="semiorbis">semiorbis</tp:taxon-name-part></tp:taxon-name></italic> [(224–)268–287(–318) μm] and <italic><tp:taxon-name><tp:taxon-name-part taxon-name-part-type="genus" reg="Trichoderma">T.</tp:taxon-name-part> <tp:taxon-name-part taxon-name-part-type="species" reg="hunua">hunua</tp:taxon-name-part></tp:taxon-name></italic> (300–500 μm). In addition, <italic><tp:taxon-name><tp:taxon-name-part taxon-name-part-type="genus" reg="Trichoderma">T.</tp:taxon-name-part> <tp:taxon-name-part taxon-name-part-type="species" reg="parvostromatum">parvostromatum</tp:taxon-name-part></tp:taxon-name></italic> possesses smooth and smaller ascospores [(2–)2.3–3(–3.5) × (1.6–)1.8–2.2(–3) μm], whereas the ascospores of <italic><tp:taxon-name><tp:taxon-name-part taxon-name-part-type="genus" reg="Trichoderma">T.</tp:taxon-name-part> <tp:taxon-name-part taxon-name-part-type="species" reg="semiorbis">semiorbis</tp:taxon-name-part></tp:taxon-name></italic> and <italic><tp:taxon-name><tp:taxon-name-part taxon-name-part-type="genus" reg="Trichoderma">T.</tp:taxon-name-part> <tp:taxon-name-part taxon-name-part-type="species" reg="hunua">hunua</tp:taxon-name-part></tp:taxon-name></italic> are echinulate and distinctly larger [(4.7–)5.5–6.5(–8.5) × (3.5–)3.7–4.5(–5.2) μm and 6–8 × 4–5 μm, respectively]. In the asexual morph, <italic><tp:taxon-name><tp:taxon-name-part taxon-name-part-type="genus" reg="Trichoderma">T.</tp:taxon-name-part> <tp:taxon-name-part taxon-name-part-type="species" reg="parvostromatum">parvostromatum</tp:taxon-name-part></tp:taxon-name></italic> produces hyaline conidia, in contrast to the green conidia observed in <italic><tp:taxon-name><tp:taxon-name-part taxon-name-part-type="genus" reg="Trichoderma">T.</tp:taxon-name-part> <tp:taxon-name-part taxon-name-part-type="species" reg="semiorbis">semiorbis</tp:taxon-name-part></tp:taxon-name></italic> and <italic><tp:taxon-name><tp:taxon-name-part taxon-name-part-type="genus" reg="Trichoderma">T.</tp:taxon-name-part> <tp:taxon-name-part taxon-name-part-type="species" reg="hunua">hunua</tp:taxon-name-part></tp:taxon-name></italic> (<xref ref-type="bibr" rid="B22">Jaklitsch 2011</xref>). Detailed morphological distinctions among these species are summarized in Table <xref ref-type="table" rid="T5">5</xref>.</p><table-wrap id="T5" position="float" orientation="portrait"><label>Table 5.</label><caption><p>Morphological comparisons of <italic><tp:taxon-name><tp:taxon-name-part taxon-name-part-type="genus" reg="Trichoderma">Trichoderma</tp:taxon-name-part> <tp:taxon-name-part taxon-name-part-type="species" reg="parvostromatum">parvostromatum</tp:taxon-name-part></tp:taxon-name></italic> with <italic><tp:taxon-name><tp:taxon-name-part taxon-name-part-type="genus" reg="Trichoderma">T.</tp:taxon-name-part> <tp:taxon-name-part taxon-name-part-type="species" reg="hunua">hunua</tp:taxon-name-part></tp:taxon-name></italic> and <italic><tp:taxon-name><tp:taxon-name-part taxon-name-part-type="genus" reg="Trichoderma">T.</tp:taxon-name-part> <tp:taxon-name-part taxon-name-part-type="species" reg="semiorbis">semiorbis</tp:taxon-name-part></tp:taxon-name></italic>. Traits with significant differences are highlighted in a dark color. A dash (–) indicates that the character is not reported.</p></caption><table id="TID0E5CCK" rules="all"><tbody><tr><th rowspan="1" colspan="2">Character</th><th rowspan="1" colspan="1"><italic><tp:taxon-name><tp:taxon-name-part taxon-name-part-type="genus" reg="Trichoderma">T.</tp:taxon-name-part> <tp:taxon-name-part taxon-name-part-type="species" reg="hunua">hunua</tp:taxon-name-part></tp:taxon-name></italic> (Dingley 1952)</th><th rowspan="1" colspan="1"><italic><tp:taxon-name><tp:taxon-name-part taxon-name-part-type="genus" reg="Trichoderma">T.</tp:taxon-name-part> <tp:taxon-name-part taxon-name-part-type="species" reg="semiorbis">semiorbis</tp:taxon-name-part></tp:taxon-name></italic> (Chaverri et al. 2003)</th><th rowspan="1" colspan="1"><italic><tp:taxon-name><tp:taxon-name-part taxon-name-part-type="genus" reg="Trichoderma">T.</tp:taxon-name-part> <tp:taxon-name-part taxon-name-part-type="species" reg="parvostromatum">parvostromatum</tp:taxon-name-part></tp:taxon-name></italic> (this study)</th></tr><tr><td rowspan="5" colspan="1">Stromata</td><td rowspan="1" colspan="1">Color</td><td rowspan="1" colspan="1">Vinaceous brown</td><td rowspan="1" colspan="1">Light brown</td><td rowspan="1" colspan="1">Brownish yellow or brown</td></tr><tr><td rowspan="1" colspan="1">Color in 3% KOH</td><td rowspan="1" colspan="1">–</td><td rowspan="1" colspan="1">Not changing color</td><td rowspan="1" colspan="1">Red brown</td></tr><tr><td rowspan="1" colspan="1">Shape</td><td rowspan="1" colspan="1">Irregular, pulvinate</td><td rowspan="1" colspan="1">Scattered, discrete, pulvinate</td><td rowspan="1" colspan="1">Pulvinate</td></tr><tr><td rowspan="1" colspan="1">Diameter (mm)</td><td rowspan="1" colspan="1">2.5–4</td><td rowspan="1" colspan="1">1.5–4</td><td rowspan="1" colspan="1" style="background: #dbdcde">0.2–1.2</td></tr><tr><td rowspan="1" colspan="1">Thickness (mm)</td><td rowspan="1" colspan="1">1–1.25</td><td rowspan="1" colspan="1">–</td><td rowspan="1" colspan="1">0.2–0.3</td></tr><tr><td rowspan="3" colspan="1">
              
                Ostioles
              
            </td><td rowspan="1" colspan="1">Color</td><td rowspan="1" colspan="1">Vinaceous brown</td><td rowspan="1" colspan="1">Viscid dots</td><td rowspan="1" colspan="1">Brownish yellow or brown</td></tr><tr><td rowspan="1" colspan="1">Length (μm)</td><td rowspan="1" colspan="1">75–100</td><td rowspan="1" colspan="1">(59–)84–93(–109)</td><td rowspan="1" colspan="1" style="background: #dbdcde">31–39</td></tr><tr><td rowspan="1" colspan="1">Width at the apex (μm)</td><td rowspan="1" colspan="1">–</td><td rowspan="1" colspan="1">–</td><td rowspan="1" colspan="1">23–25</td></tr><tr><td rowspan="6" colspan="1">Perithecia</td><td rowspan="1" colspan="1">shape</td><td rowspan="1" colspan="1">Oval or pyriform</td><td rowspan="1" colspan="1">Subglobose</td><td rowspan="1" colspan="1">Oval or pyriform</td></tr><tr><td rowspan="1" colspan="1">Color of peridium</td><td rowspan="1" colspan="1">Hyaline</td><td rowspan="1" colspan="1">–</td><td rowspan="1" colspan="1">Hyaline</td></tr><tr><td rowspan="1" colspan="1">Length (μm)</td><td rowspan="1" colspan="1">300–500</td><td rowspan="1" colspan="1">(224–)268–287(–318)</td><td rowspan="1" colspan="1" style="background: #dbdcde">(100–)120–130(–150)</td></tr><tr><td rowspan="1" colspan="1">Width (μm)</td><td rowspan="1" colspan="1">250</td><td rowspan="1" colspan="1">(135–)160–177(–202)</td><td rowspan="1" colspan="1" style="background: #dbdcde">(84–)93–100(–110)</td></tr><tr><td rowspan="1" colspan="1">Asci length (μm)</td><td rowspan="1" colspan="1">100–180</td><td rowspan="1" colspan="1">(80–)102–107(–142)</td><td rowspan="1" colspan="1" style="background: #dbdcde">(42–)45–53(–56)</td></tr><tr><td rowspan="1" colspan="1">Asci width (μm)</td><td rowspan="1" colspan="1">4–5</td><td rowspan="1" colspan="1">(5.7–)7.5–7.7(–10.0)</td><td rowspan="1" colspan="1" style="background: #dbdcde">(2.8–)3–4(–4.3)</td></tr><tr><td rowspan="8" colspan="1">Ascospore</td><td rowspan="1" colspan="1">Shape and ornamentation</td><td rowspan="1" colspan="1">Echinulate, cells globose, oval, or pyriform</td><td rowspan="1" colspan="1">Finely but densely spinulose, cells conical to wedge-shaped,</td><td rowspan="1" colspan="1">Smooth, cells subglobose to globose</td></tr><tr><td rowspan="1" colspan="1">Color</td><td rowspan="1" colspan="1">Lightly pigmented yellow</td><td rowspan="1" colspan="1">Hyaline</td><td rowspan="1" colspan="1">Hyaline</td></tr><tr><td rowspan="1" colspan="1">Distal length (μm)</td><td rowspan="1" colspan="1">6–8</td><td rowspan="1" colspan="1">(4.7–)5.5–6.5(–8.5)</td><td rowspan="1" colspan="1" style="background: #dbdcde">(2–)2.3–3(–3.5)</td></tr><tr><td rowspan="1" colspan="1">Distal width (μm)</td><td rowspan="1" colspan="1">4–5</td><td rowspan="1" colspan="1">(3.5–)3.7–4.5(–5.2)</td><td rowspan="1" colspan="1" style="background: #dbdcde">(1.6–)1.8–2.2(–3)</td></tr><tr><td rowspan="1" colspan="1">Distal l/w ratio</td><td rowspan="1" colspan="1">–</td><td rowspan="1" colspan="1">–</td><td rowspan="1" colspan="1">(0.7–)0.9–1.1(–1.3)</td></tr><tr><td rowspan="1" colspan="1">Proximal length (μm)</td><td rowspan="1" colspan="1">5–6</td><td rowspan="1" colspan="1">(4.7–)5.2–6.7(–9.0)</td><td rowspan="1" colspan="1" style="background: #dbdcde">2.9–3.6(–4.2)</td></tr><tr><td rowspan="1" colspan="1">Proximal width (μm)</td><td rowspan="1" colspan="1">–</td><td rowspan="1" colspan="1">(2.7–)3.5–4.2(–5.2)</td><td rowspan="1" colspan="1">2.1–2.7</td></tr><tr><td rowspan="1" colspan="1">Proximal l/w ratio</td><td rowspan="1" colspan="1">–</td><td rowspan="1" colspan="1">–</td><td rowspan="1" colspan="1">(1.1–)1.3–1.6(–1.9)</td></tr><tr><td rowspan="3" colspan="1">Colony radius after 72 h at 25 °C (mm)</td><td rowspan="1" colspan="1">
                      <abbrev xmlns:xlink="http://www.w3.org/1999/xlink" xlink:title="Cornmeal Dextrose Agar" xlink:type="simple">CMD</abbrev>
                    </td><td rowspan="1" colspan="1">–</td><td rowspan="1" colspan="1">–</td><td rowspan="1" colspan="1">41–45</td></tr><tr><td rowspan="1" colspan="1">
                      <abbrev xmlns:xlink="http://www.w3.org/1999/xlink" xlink:title="potato dextrose agar" xlink:type="simple">PDA</abbrev>
                    </td><td rowspan="1" colspan="1">–</td><td rowspan="1" colspan="1">18–30</td><td rowspan="1" colspan="1">24–27</td></tr><tr><td rowspan="1" colspan="1">
                      <abbrev xmlns:xlink="http://www.w3.org/1999/xlink" xlink:title="synthetic low-nutrient agar" xlink:type="simple">SNA</abbrev>
                    </td><td rowspan="1" colspan="1">–</td><td rowspan="1" colspan="1">10–17</td><td rowspan="1" colspan="1">23–28</td></tr><tr><td rowspan="4" colspan="1">Phialides</td><td rowspan="1" colspan="1">Length (μm)</td><td rowspan="1" colspan="1">5–10</td><td rowspan="1" colspan="1">(3.2–)4.5–6.5(–8.2)</td><td rowspan="1" colspan="1">(6.3–)7.7–12.7(–18.8)</td></tr><tr><td rowspan="1" colspan="1">Width (μm)</td><td rowspan="1" colspan="1">2.5–5.5</td><td rowspan="1" colspan="1">(2.7–)3.0–3.7(–4.5)</td><td rowspan="1" colspan="1">(1.5–)1.8–2.5(–2.9)</td></tr><tr><td rowspan="1" colspan="1">l/w ratio</td><td rowspan="1" colspan="1">–</td><td rowspan="1" colspan="1">(1.0–)1.3–2.0(–2.7)</td><td rowspan="1" colspan="1">(2–)2.6–4.3(–5.6)</td></tr><tr><td rowspan="1" colspan="1">Basal width (μm)</td><td rowspan="1" colspan="1">–</td><td rowspan="1" colspan="1">(1.5–)2.0–3.0(–4.2)</td><td rowspan="1" colspan="1">(1.3–)1.8–2.3(–2.8)</td></tr><tr><td rowspan="5" colspan="1">Conidia</td><td rowspan="1" colspan="1">Shape</td><td rowspan="1" colspan="1">Globose</td><td rowspan="1" colspan="1" style="background: #dbdcde">Oblong</td><td rowspan="1" colspan="1">Subglobose to globose</td></tr><tr><td rowspan="1" colspan="1">Color</td><td rowspan="1" colspan="1">Olivaceous green</td><td rowspan="1" colspan="1">Green</td><td rowspan="1" colspan="1" style="background: #dbdcde">Hyaline</td></tr><tr><td rowspan="1" colspan="1">Length (μm)</td><td rowspan="1" colspan="1">3–4</td><td rowspan="1" colspan="1">3.5–4.5(–7.0)</td><td rowspan="1" colspan="1">2.1–3.4(–3.8)</td></tr><tr><td rowspan="1" colspan="1">Width (μm)</td><td rowspan="1" colspan="1">–</td><td rowspan="1" colspan="1">(1.7–)2.2–2.7(–3.0)</td><td rowspan="1" colspan="1">1.7–2.2 (–2.4)</td></tr><tr><td rowspan="1" colspan="1">l/w ratio</td><td rowspan="1" colspan="1">–</td><td rowspan="1" colspan="1">(1.3–)1.6–1.7(–2.5)</td><td rowspan="1" colspan="1">1.1–1.6(–1.8)</td></tr><tr><td rowspan="3" colspan="1">Chlamydospores</td><td rowspan="1" colspan="1">Length (μm)</td><td rowspan="1" colspan="1">–</td><td rowspan="1" colspan="1">(1.2–)1.5–2.5(–2.7)</td><td rowspan="1" colspan="1">(4.4–)5–7.3(–8.2)</td></tr><tr><td rowspan="1" colspan="1">Width (μm)</td><td rowspan="1" colspan="1">–</td><td rowspan="1" colspan="1">–</td><td rowspan="1" colspan="1">(3.7–)5–6.5(–7)</td></tr><tr><td rowspan="1" colspan="1">l/w ratio</td><td rowspan="1" colspan="1">–</td><td rowspan="1" colspan="1">–</td><td rowspan="1" colspan="1">1–1.5</td></tr><tr><td rowspan="1" colspan="2">Odor and pigment</td><td rowspan="1" colspan="1">–</td><td rowspan="1" colspan="1">Absent</td><td rowspan="1" colspan="1">Absent</td></tr></tbody></table></table-wrap><p>Phylogenetically, <italic><tp:taxon-name><tp:taxon-name-part taxon-name-part-type="genus" reg="Trichoderma">T.</tp:taxon-name-part> <tp:taxon-name-part taxon-name-part-type="species" reg="parvostromatum">parvostromatum</tp:taxon-name-part></tp:taxon-name></italic> is resolved as a distinct lineage within the Semiorbis clade and is closely related to <italic><tp:taxon-name><tp:taxon-name-part taxon-name-part-type="genus" reg="Trichoderma">T.</tp:taxon-name-part> <tp:taxon-name-part taxon-name-part-type="species" reg="hunua">hunua</tp:taxon-name-part></tp:taxon-name></italic> and <italic><tp:taxon-name><tp:taxon-name-part taxon-name-part-type="genus" reg="Trichoderma">T.</tp:taxon-name-part> <tp:taxon-name-part taxon-name-part-type="species" reg="semiorbis">semiorbis</tp:taxon-name-part></tp:taxon-name></italic>. The <italic><abbrev xmlns:xlink="http://www.w3.org/1999/xlink" xlink:title="RNA polymerase II second largest subunit" xlink:type="simple">rpb</abbrev></italic>2 sequence similarity between <italic><tp:taxon-name><tp:taxon-name-part taxon-name-part-type="genus" reg="Trichoderma">T.</tp:taxon-name-part> <tp:taxon-name-part taxon-name-part-type="species" reg="parvostromatum">parvostromatum</tp:taxon-name-part></tp:taxon-name></italic> and <italic><tp:taxon-name><tp:taxon-name-part taxon-name-part-type="genus" reg="Trichoderma">T.</tp:taxon-name-part> <tp:taxon-name-part taxon-name-part-type="species" reg="hunua">hunua</tp:taxon-name-part></tp:taxon-name></italic> (CBS 238.63) is 96%, and the similarity between <italic><tp:taxon-name><tp:taxon-name-part taxon-name-part-type="genus" reg="Trichoderma">T.</tp:taxon-name-part> <tp:taxon-name-part taxon-name-part-type="species" reg="parvostromatum">parvostromatum</tp:taxon-name-part></tp:taxon-name></italic> and <italic><tp:taxon-name><tp:taxon-name-part taxon-name-part-type="genus" reg="Trichoderma">T.</tp:taxon-name-part> <tp:taxon-name-part taxon-name-part-type="species" reg="semiorbis">semiorbis</tp:taxon-name-part></tp:taxon-name></italic> is 95%, with 30 and 32 bp differences across 893 bp and 836 bp alignments, supporting its recognition as a distinct species.</p></tp:treatment-sec><ref-list><ref id="B22"><mixed-citation xmlns:xlink="http://www.w3.org/1999/xlink" xlink:type="simple">Jaklitsch WM (2011) European species of <italic><tp:taxon-name><tp:taxon-name-part taxon-name-part-type="genus">Hypocrea</tp:taxon-name-part></tp:taxon-name></italic> part II: species with hyaline ascospores. Fungal Diversity 48: 1–250. <ext-link xlink:href="10.1007/s13225-011-0088-y" ext-link-type="doi" xlink:type="simple">https://doi.org/10.1007/s13225-011-0088-y</ext-link></mixed-citation></ref></ref-list></tp:taxon-treatment>
